# Supplementary material for: Aqua­[4-(hy­droxy­imino­meth­yl)pyridine-κN 1](imino­diacetato-κ3 O,N,O′)copper(II)
Source: Acta Crystallogr Sect E Struct Rep Online. 2011 Aug 27;67(Pt 9):m1291–2. doi: 10.1107/S1600536811033459 (PMC3200882; doi:10.1107/S1600536811033459)
Supplement: Supplementary file 1 [file e-67-m1291-sup1.cif]

##############################################################################
#                                                                            #
# This CIF contains the data in a paper accepted for publication in          #
# Acta Crystallographica Section E. It conforms to the requirements of       #
# Notes for Authors for Acta Crystallographica Section E, and has been       #
# peer reviewed under the auspices of the IUCr Commission on Journals.       #
#                                                                            #
# Full details of the Crystallographic Information File format               #
# are given in the paper "The Crystallographic Information File (CIF):       #
# a New Standard Archive File for Crystallography" by S. R. Hall, F. H.      #
# Allen and I. D. Brown [Acta Cryst. (1991), A47, 655-685].                  #
#                                                                            #
# The current version of the core CIF dictionary is obtainable from          #
# ftp://ftp.iucr.org/pub/cif_core.dic.                                       #
#                                                                            #
# Software is freely available for graphical display of the structure(s)     #
# in this CIF. For information consult the CIF software page                 #
# http://www.iucr.org/resources/cif/software.                                #
#                                                                            #
# This file may be used for bona fide research purposes within the           #
# scientific community so long as proper attribution is given to the journal # 
# article from which it was obtained.                                        #
#                                                                            #
##############################################################################
data_I
_audit_creation_method     SHELXL-97
_chemical_name_systematic
;
Aqua[4-(hydroxyiminomethyl)pyridine-\k<i>N</i>^1^](iminodiacetato-
\k^3^<i>O</i>,<i>N</i>,<i>O</i>')copper(II)
;
_chemical_name_common     ?
_chemical_formula_moiety     'C10 H13 Cu N3 O6'
_chemical_formula_sum     'C10 H13 Cu N3 O6'
_chemical_formula_iupac     '[Cu (C4 H5 N O4) (C6 H6 N2 O) (H2 O)]'
_chemical_formula_weight     334.78
_chemical_melting_point     ?
_symmetry_cell_setting     triclinic
_symmetry_space_group_name_H-M     'P -1'
_symmetry_space_group_name_Hall     '-P 1'
loop_
    _symmetry_equiv_pos_as_xyz
    'x, y, z'
    '-x, -y, -z'
_cell_length_a     5.520(7)
_cell_length_b     6.715(9)
_cell_length_c     17.21(2)
_cell_angle_alpha     93.41(2)
_cell_angle_beta     93.952(13)
_cell_angle_gamma     106.52(2)
_cell_volume     608.1(13)
_cell_formula_units_Z     2
_cell_measurement_reflns_used     ?
_cell_measurement_theta_min     ?
_cell_measurement_theta_max     ?
_cell_measurement_temperature     293(2)
_exptl_crystal_description     'prism'
_exptl_crystal_colour     'blue'
_exptl_crystal_size_max     0.10
_exptl_crystal_size_mid     0.10
_exptl_crystal_size_min     0.10
_exptl_crystal_density_diffrn     1.829
_exptl_crystal_density_meas     ?
_exptl_crystal_density_method     'not measured'
_exptl_crystal_F_000     342
_exptl_absorpt_coefficient_mu     1.828
_exptl_absorpt_correction_type     multi-scan
_exptl_absorpt_process_details     '(ABSCOR; Higashi, 1995)'
_exptl_absorpt_correction_T_min     0.8383
_exptl_absorpt_correction_T_max     0.8383
_exptl_special_details     ?
_diffrn_ambient_temperature     293(2)
_diffrn_radiation_type     MoK\a
_diffrn_radiation_wavelength     0.71075
_diffrn_radiation_source     'fine-focus sealed tube'
_diffrn_radiation_monochromator     graphite
_diffrn_measurement_device_type     'Rigaku R-AXIS RAPID'
_diffrn_measurement_method     'CCD_Profile_fitting'
_diffrn_detector_area_resol_mean     14.6306
_diffrn_reflns_number     4742
_diffrn_reflns_av_R_equivalents     0.0357
_diffrn_reflns_av_sigmaI/netI     0.0603
_diffrn_reflns_theta_min     3.18
_diffrn_reflns_theta_max     27.48
_diffrn_reflns_theta_full     27.48
_diffrn_measured_fraction_theta_max     0.981
_diffrn_measured_fraction_theta_full     0.981
_diffrn_reflns_limit_h_min     -6
_diffrn_reflns_limit_h_max     7
_diffrn_reflns_limit_k_min     -8
_diffrn_reflns_limit_k_max     6
_diffrn_reflns_limit_l_min     -22
_diffrn_reflns_limit_l_max     22
_diffrn_standards_number     ?
_diffrn_standards_interval_count     ?
_diffrn_standards_interval_time     ?
_diffrn_standards_decay_%     ?
_refine_special_details
;
Refinement of <i>F</i>^2^ against ALL reflections. The weighted <i>R</i>-factor
<i>wR</i> and goodness of fit <i>S</i> are based on <i>F</i>^2^, conventional
<i>R</i>-factors <i>R</i> are based on <i>F</i>, with <i>F</i> set to zero for
negative <i>F</i>^2^. The threshold expression of <i>F</i>^2^ >
\s(<i>F</i>^2^) is used only for calculating <i>R</i>-factors(gt) <i>etc</i>.
and is not relevant to the choice of reflections for refinement.
<i>R</i>-factors based on <i>F</i>^2^ are statistically about twice as large
as those based on <i>F</i>, and <i>R</i>- factors based on ALL data will be
even larger.
;
_reflns_number_total     2739
_reflns_number_gt     2269
_reflns_threshold_expression     I>2sigma(I)
_refine_ls_structure_factor_coef     Fsqd
_refine_ls_matrix_type     full
_refine_ls_R_factor_all     0.0531
_refine_ls_R_factor_gt     0.0408
_refine_ls_wR_factor_gt     0.0884
_refine_ls_wR_factor_ref     0.0947
_refine_ls_goodness_of_fit_ref     1.038
_refine_ls_restrained_S_all     1.037
_refine_ls_number_reflns     2739
_refine_ls_number_parameters     229
_refine_ls_number_restraints     3
_refine_ls_hydrogen_treatment     mixed
_refine_ls_weighting_scheme     calc
_refine_ls_weighting_details
         'calc w=1/[\s^2^(Fo^2^)+(0.0435P)^2^+0.0000P] where P=(Fo^2^+2Fc^2^)/3'
_atom_sites_solution_hydrogens     geom
_atom_sites_solution_primary     direct
_atom_sites_solution_secondary     difmap
_refine_ls_shift/su_max     0.000
_refine_ls_shift/su_mean     0.000
_refine_diff_density_max     0.565
_refine_diff_density_min     -0.502
_refine_ls_extinction_method     none
_refine_ls_extinction_coef     ?
loop_
    _atom_type_symbol
    _atom_type_description
    _atom_type_scat_dispersion_real
    _atom_type_scat_dispersion_imag
    _atom_type_scat_source
    'C' 'C' 0.0033 0.0016
                         'International Tables Vol C Tables 4.2.6.8 and 6.1.1.4'
    'H' 'H' 0.0000 0.0000
                         'International Tables Vol C Tables 4.2.6.8 and 6.1.1.4'
    'N' 'N' 0.0061 0.0033
                         'International Tables Vol C Tables 4.2.6.8 and 6.1.1.4'
    'O' 'O' 0.0106 0.0060
                         'International Tables Vol C Tables 4.2.6.8 and 6.1.1.4'
    'Cu' 'Cu' 0.3201 1.2651
                         'International Tables Vol C Tables 4.2.6.8 and 6.1.1.4'
_computing_data_collection     'PROCESS-AUTO (Rigaku, 1998)'
_computing_cell_refinement     'PROCESS-AUTO (Rigaku, 1998)'
_computing_data_reduction     'CrystalStructure (Rigaku/MSC, 2004)'
_computing_structure_solution     'SHELXS97 (Sheldrick, 2008)'
_computing_structure_refinement     'SHELXL97 (Sheldrick, 2008)'
_computing_molecular_graphics     'SHELXTL (Sheldrick, 2008)'
_computing_publication_material     'SHELXTL (Sheldrick, 2008)'
loop_
    _atom_site_type_symbol
    _atom_site_label
    _atom_site_fract_x
    _atom_site_fract_y
    _atom_site_fract_z
    _atom_site_U_iso_or_equiv
    _atom_site_adp_type
    _atom_site_calc_flag
    _atom_site_refinement_flags
    _atom_site_occupancy
    _atom_site_symmetry_multiplicity
    _atom_site_disorder_assembly
    _atom_site_disorder_group
    Cu Cu1 -0.37748(7) -0.42758(6) -0.194474(19) 0.01297(13) Uani d . 1 1 . .
    N N1 -0.1348(5) -0.2773(4) -0.10405(14) 0.0125(5) Uani d . 1 1 . .
    O O1 -0.6388(4) -0.4320(3) -0.11931(11) 0.0145(4) Uani d . 1 1 . .
    O O2 -0.6897(4) -0.3155(3) 0.00069(12) 0.0169(5) Uani d . 1 1 . .
    O O3 0.2937(4) -0.0787(3) -0.24552(12) 0.0178(5) Uani d . 1 1 . .
    O O4 -0.0910(4) -0.3095(3) -0.25623(11) 0.0154(5) Uani d . 1 1 . .
    O O5 -0.3355(4) -0.7481(3) -0.16195(12) 0.0165(5) Uani d D 1 1 . .
    N N2 -0.6174(5) -0.5564(4) -0.28578(13) 0.0113(5) Uani d . 1 1 . .
    C C7 -0.9679(6) -0.7319(5) -0.41322(16) 0.0146(6) Uani d . 1 1 . .
    O O6 -1.3312(5) -0.8857(4) -0.59936(13) 0.0241(5) Uani d D 1 1 . .
    C C1 -0.5549(6) -0.3314(4) -0.05274(16) 0.0133(6) Uani d . 1 1 . .
    C C4 0.0914(6) -0.1689(4) -0.21843(16) 0.0131(6) Uani d . 1 1 . .
    N N3 -1.1134(5) -0.7984(4) -0.54871(15) 0.0181(6) Uani d . 1 1 . .
    C C3 0.0505(6) -0.1025(5) -0.13563(17) 0.0126(6) Uani d . 1 1 . .
    C C5 -0.5516(6) -0.5396(5) -0.35971(17) 0.0154(6) Uani d . 1 1 . .
    C C9 -0.8561(6) -0.6636(5) -0.27556(17) 0.0146(6) Uani d . 1 1 . .
    C C2 -0.2717(6) -0.2199(5) -0.03983(16) 0.0127(6) Uani d . 1 1 . .
    C C6 -0.7194(6) -0.6254(5) -0.42368(17) 0.0176(7) Uani d . 1 1 . .
    C C8 -1.0364(6) -0.7541(5) -0.33692(17) 0.0149(6) Uani d . 1 1 . .
    C C10 -1.1658(6) -0.8162(5) -0.47803(18) 0.0191(7) Uani d . 1 1 . .
    H H2B -0.253(7) -0.070(6) -0.038(2) 0.026(5) Uiso d . 1 1 . .
    H H9 -0.894(6) -0.675(5) -0.2254(19) 0.013(8) Uiso d . 1 1 . .
    H H6 -0.668(7) -0.608(6) -0.475(2) 0.029(10) Uiso d . 1 1 . .
    H H3B 0.201(7) -0.051(6) -0.102(2) 0.026(5) Uiso d . 1 1 . .
    H H5 -0.393(7) -0.473(5) -0.3613(18) 0.012(8) Uiso d . 1 1 . .
    H H3A -0.027(6) 0.015(5) -0.1426(19) 0.020(9) Uiso d . 1 1 . .
    H H8 -1.188(7) -0.826(5) -0.3240(19) 0.023(10) Uiso d . 1 1 . .
    H H10 -1.331(7) -0.874(5) -0.4651(19) 0.023(9) Uiso d . 1 1 . .
    H H2A -0.204(6) -0.249(5) 0.0091(19) 0.015(8) Uiso d . 1 1 . .
    H H1 -0.062(6) -0.363(5) -0.0895(19) 0.014(9) Uiso d . 1 1 . .
    H H5A -0.347(7) -0.761(6) -0.1154(11) 0.026(5) Uiso d D 1 1 . .
    H H5B -0.439(6) -0.853(4) -0.1834(19) 0.026(5) Uiso d D 1 1 . .
    H H6A -1.267(6) -0.858(6) -0.6405(14) 0.026(5) Uiso d D 1 1 . .
loop_
    _atom_site_aniso_label
    _atom_site_aniso_U_11
    _atom_site_aniso_U_22
    _atom_site_aniso_U_33
    _atom_site_aniso_U_12
    _atom_site_aniso_U_13
    _atom_site_aniso_U_23
    Cu1 0.0110(2) 0.0155(2) 0.00976(18) 0.00041(15) -0.00023(13) -0.00174(13)
    N1 0.0124(13) 0.0124(12) 0.0122(12) 0.0029(11) 0.0000(10) 0.0005(10)
    O1 0.0120(11) 0.0191(11) 0.0104(9) 0.0021(9) -0.0006(8) -0.0005(8)
    O2 0.0117(11) 0.0267(12) 0.0123(10) 0.0058(9) 0.0020(8) 0.0007(9)
    O3 0.0161(12) 0.0192(11) 0.0139(10) -0.0022(9) 0.0037(9) 0.0010(9)
    O4 0.0123(11) 0.0178(11) 0.0123(10) -0.0011(9) 0.0006(8) -0.0020(8)
    O5 0.0169(12) 0.0153(11) 0.0138(10) -0.0002(9) 0.0007(9) -0.0006(9)
    N2 0.0088(12) 0.0129(12) 0.0115(11) 0.0025(10) -0.0004(9) -0.0007(9)
    C7 0.0210(17) 0.0124(14) 0.0092(13) 0.0049(12) -0.0040(12) -0.0020(11)
    O6 0.0184(13) 0.0336(14) 0.0139(11) -0.0012(11) -0.0008(9) -0.0020(10)
    C1 0.0140(16) 0.0145(15) 0.0123(13) 0.0055(12) -0.0009(11) 0.0039(11)
    C4 0.0138(15) 0.0130(14) 0.0132(13) 0.0052(12) -0.0003(11) 0.0018(11)
    N3 0.0179(14) 0.0198(14) 0.0161(12) 0.0074(11) -0.0063(11) -0.0022(11)
    C3 0.0127(15) 0.0127(14) 0.0097(13) 0.0002(12) -0.0002(11) -0.0024(11)
    C5 0.0105(16) 0.0176(15) 0.0158(14) 0.0002(13) -0.0001(12) 0.0028(12)
    C9 0.0154(16) 0.0147(15) 0.0122(14) 0.0015(12) 0.0043(12) -0.0005(11)
    C2 0.0123(15) 0.0134(15) 0.0108(13) 0.0021(12) 0.0012(11) -0.0022(11)
    C6 0.0192(17) 0.0204(16) 0.0115(14) 0.0030(13) 0.0027(12) 0.0005(12)
    C8 0.0113(16) 0.0159(15) 0.0157(14) 0.0017(13) 0.0007(12) -0.0009(12)
    C10 0.0123(17) 0.0252(17) 0.0157(15) -0.0002(14) 0.0005(12) -0.0014(13)
_geom_special_details
;
All e.s.d.'s (except the e.s.d. in the dihedral angle between two l.s. planes)
are estimated using the full covariance matrix. The cell e.s.d.'s are taken
into account individually in the estimation of e.s.d.'s in distances, angles
and torsion angles; correlations between e.s.d.'s in cell parameters are only
used when they are defined by crystal symmetry. An approximate (isotropic)
treatment of cell e.s.d.'s is used for estimating e.s.d.'s involving l.s.
planes.
;
loop_
    _geom_bond_atom_site_label_1
    _geom_bond_atom_site_label_2
    _geom_bond_site_symmetry_2
    _geom_bond_distance
    _geom_bond_publ_flag
    Cu1 N2 . 1.968(3) ?
    Cu1 O4 . 1.969(3) ?
    Cu1 O1 . 1.998(3) ?
    Cu1 N1 . 1.998(3) ?
    Cu1 O5 . 2.326(4) ?
    N1 C2 . 1.474(4) ?
    N1 C3 . 1.479(4) ?
    N1 H1 . 0.83(3) ?
    O1 C1 . 1.281(4) ?
    O2 C1 . 1.241(4) ?
    O3 C4 . 1.246(4) ?
    O4 C4 . 1.274(4) ?
    O5 H5A . 0.816(18) ?
    O5 H5B . 0.816(18) ?
    N2 C9 . 1.339(4) ?
    N2 C5 . 1.349(4) ?
    C7 C6 . 1.385(5) ?
    C7 C8 . 1.396(4) ?
    C7 C10 . 1.471(4) ?
    O6 N3 . 1.394(4) ?
    O6 H6A . 0.822(18) ?
    C1 C2 . 1.523(4) ?
    C4 C3 . 1.519(4) ?
    N3 C10 . 1.274(4) ?
    C3 H3B . 0.94(4) ?
    C3 H3A . 1.01(4) ?
    C5 C6 . 1.372(4) ?
    C5 H5 . 0.87(3) ?
    C9 C8 . 1.382(4) ?
    C9 H9 . 0.90(3) ?
    C2 H2B . 0.98(4) ?
    C2 H2A . 0.95(3) ?
    C6 H6 . 0.95(4) ?
    C8 H8 . 0.89(4) ?
    C10 H10 . 0.93(4) ?
loop_
    _geom_angle_atom_site_label_1
    _geom_angle_atom_site_label_2
    _geom_angle_atom_site_label_3
    _geom_angle_site_symmetry_1
    _geom_angle_site_symmetry_3
    _geom_angle
    _geom_angle_publ_flag
    N2 Cu1 O4 . . 94.86(12) ?
    N2 Cu1 O1 . . 96.38(13) ?
    O4 Cu1 O1 . . 158.10(9) ?
    N2 Cu1 N1 . . 175.97(10) ?
    O4 Cu1 N1 . . 83.76(13) ?
    O1 Cu1 N1 . . 83.72(13) ?
    N2 Cu1 O5 . . 92.19(11) ?
    O4 Cu1 O5 . . 105.52(10) ?
    O1 Cu1 O5 . . 92.77(9) ?
    N1 Cu1 O5 . . 91.83(11) ?
    C2 N1 C3 . . 115.9(2) ?
    C2 N1 Cu1 . . 110.8(2) ?
    C3 N1 Cu1 . . 106.36(19) ?
    C2 N1 H1 . . 109(2) ?
    C3 N1 H1 . . 109(2) ?
    Cu1 N1 H1 . . 105(2) ?
    C1 O1 Cu1 . . 115.4(2) ?
    C4 O4 Cu1 . . 114.2(2) ?
    Cu1 O5 H5A . . 111(3) ?
    Cu1 O5 H5B . . 117(3) ?
    H5A O5 H5B . . 104(4) ?
    C9 N2 C5 . . 117.8(3) ?
    C9 N2 Cu1 . . 119.8(2) ?
    C5 N2 Cu1 . . 122.4(2) ?
    C6 C7 C8 . . 118.2(3) ?
    C6 C7 C10 . . 123.6(3) ?
    C8 C7 C10 . . 118.2(3) ?
    N3 O6 H6A . . 97(3) ?
    O2 C1 O1 . . 124.3(3) ?
    O2 C1 C2 . . 118.4(3) ?
    O1 C1 C2 . . 117.3(3) ?
    O3 C4 O4 . . 124.7(3) ?
    O3 C4 C3 . . 118.6(3) ?
    O4 C4 C3 . . 116.6(3) ?
    C10 N3 O6 . . 110.1(3) ?
    N1 C3 C4 . . 109.0(2) ?
    N1 C3 H3B . . 112(2) ?
    C4 C3 H3B . . 114(2) ?
    N1 C3 H3A . . 109(2) ?
    C4 C3 H3A . . 103.5(19) ?
    H3B C3 H3A . . 108(3) ?
    N2 C5 C6 . . 122.7(3) ?
    N2 C5 H5 . . 112(2) ?
    C6 C5 H5 . . 125(2) ?
    N2 C9 C8 . . 123.0(3) ?
    N2 C9 H9 . . 116(2) ?
    C8 C9 H9 . . 121(2) ?
    N1 C2 C1 . . 111.4(2) ?
    N1 C2 H2B . . 110(2) ?
    C1 C2 H2B . . 107(2) ?
    N1 C2 H2A . . 111(2) ?
    C1 C2 H2A . . 110(2) ?
    H2B C2 H2A . . 108(3) ?
    C5 C6 C7 . . 119.6(3) ?
    C5 C6 H6 . . 121(2) ?
    C7 C6 H6 . . 120(2) ?
    C9 C8 C7 . . 118.7(3) ?
    C9 C8 H8 . . 116(2) ?
    C7 C8 H8 . . 125(2) ?
    N3 C10 C7 . . 120.6(3) ?
    N3 C10 H10 . . 122(2) ?
    C7 C10 H10 . . 117(2) ?
loop_
    _geom_hbond_atom_site_label_D
    _geom_hbond_atom_site_label_H
    _geom_hbond_atom_site_label_A
    _geom_hbond_site_symmetry_A
    _geom_hbond_distance_DH
    _geom_hbond_distance_HA
    _geom_hbond_distance_DA
    _geom_hbond_angle_DHA
    C5 H5 O4 . 0.87(3) 2.36(3) 2.973(4) 128(3)
    C9 H9 O1 . 0.90(3) 2.44(3) 3.014(4) 121(3)
    O5 H5A O2 2_445 0.816(18) 1.99(2) 2.771(4) 159(3)
    O6 H6A O3 2_444 0.822(18) 1.97(3) 2.694(4) 147(3)
    O5 H5B O3 1_445 0.816(18) 1.986(19) 2.796(4) 172(4)
    N1 H1 O1 1_655 0.83(3) 2.59(4) 3.214(5) 133(3)
    N1 H1 O2 1_655 0.83(3) 2.42(3) 3.026(4) 130(3)
    C10 H10 O6 2_234 0.93(4) 2.47(4) 3.340(5) 156(3)
data_global
_journal_date_recd_electronic     2011-08-04
_journal_date_accepted     2011-08-17
_journal_name_full     'Acta Crystallographica, Section E'
_journal_year     2011
_journal_volume     67
_journal_issue      9
_journal_page_first     m1291
_journal_page_last     m1292
_journal_paper_category     QM
_journal_coeditor_code     ZK2022
_publ_contact_author_name     'Dr. Wenxiang Chai'
_publ_contact_author_address
;
College of Materials Science and Engineering
China Jiliang University
Hangzhou 310018
People's Republic of China
;
_publ_contact_author_email     wxchai_cm@yahoo.com.cn
_publ_contact_author_fax     ?
_publ_contact_author_phone     (86)571-86835738
_publ_section_title
;\
Aqua[4-(hydroxyiminomethyl)pyridine-\k<i>N</i>^1^](iminodiacetato-\
\k^3^<i>O</i>,<i>N</i>,<i>O</i>')copper(II)
;
loop_
    _publ_author_name
    _publ_author_address
    'Yang, Yisheng'
;
College of Materials Science and Engineering
China Jiliang University
Hangzhou 310018
People's Republic of China
;
    'Chai, Wenxiang'
;
College of Materials Science and Engineering
China Jiliang University
Hangzhou 310018
People's Republic of China
;
    'Song, Li'
;
Department of Chemistry
Key Laboratory of Advanced Textile Materials and
Manufacturing Technology of Education Ministry
Zhejiang Sci-Tech University
Hangzhou 310018
People's Republic of China
;
    'Yang, Yunyun'
;
College of Materials Science and Engineering
China Jiliang University
Hangzhou 310018
People's Republic of China
;
    'Chen, Jiongke'
;
College of Materials Science and Engineering
China Jiliang University
Hangzhou 310018
People's Republic of China
;
