# Supplementary material for: Aqua­[4-(hy­droxy­imino­meth­yl)pyridine-κN 1](imino­diacetato-κ3 O,N,O′)copper(II)
Source: Acta Crystallogr Sect E Struct Rep Online. 2011 Aug 27;67(Pt 9):m1291–2. doi: 10.1107/S1600536811033459 (PMC3200882; doi:10.1107/S1600536811033459)
Supplement: Supplementary file 2 [file e-67-m1291-Isup2.hkl]

# 
# h,k,l, Fc-squared, Fo-squared, sigma(Fo-squared) and status flag 
# 
data_I
_shelx_title ' a in P-1' 
_shelx_refln_list_code          4 
_shelx_F_calc_maximum      143.92 
_exptl_crystal_F_000       342.00 
_reflns_d_resolution_high  0.7702 
 
loop_ 
 _symmetry_equiv_pos_as_xyz 
 'x, y, z' 
 '-x, -y, -z' 
 
_cell_length_a     5.5199 
_cell_length_b     6.7150 
_cell_length_c    17.2111 
_cell_angle_alpha  93.410 
_cell_angle_beta   93.952 
_cell_angle_gamma 106.520 
 
_shelx_F_squared_multiplier     1.000 
 
loop_ 
 _refln_index_h 
 _refln_index_k 
 _refln_index_l 
 _refln_F_squared_calc 
 _refln_F_squared_meas 
 _refln_F_squared_sigma 
 _refln_observed_status 
   1   0   0      585.81      562.61     16.43 o 
   2   0   0      153.54      139.60     14.33 o 
   3   0   0     3177.10     3127.35     70.98 o 
   4   0   0     2480.38     2213.37     83.47 o 
   5   0   0        3.95       18.14     20.51 o 
   6   0   0        1.16        9.46     13.28 o 
  -7   1   0       55.86       44.30     18.27 o 
  -6   1   0       87.16       77.95     20.51 o 
  -5   1   0      619.74      599.29     41.01 o 
  -4   1   0      632.07      748.75     40.75 o 
  -3   1   0      156.46      148.80     15.12 o 
  -2   1   0        9.55       12.49      6.05 o 
   0   1   0     4439.48     4675.80     24.46 o 
   1   1   0     5073.61     5072.88     27.57 o 
   2   1   0      391.86      429.18     19.27 o 
   3   1   0      851.97      817.80     22.44 o 
   4   1   0     2101.07     2093.75     87.81 o 
   6   1   0        5.39       12.36     11.96 o 
  -6   2   0      229.36      265.27     28.39 o 
  -5   2   0     1405.30     1530.22     72.17 o 
  -4   2   0      571.18      563.14     32.86 o 
  -3   2   0      314.95      373.98     21.56 o 
  -2   2   0       88.78       52.50      8.02 o 
  -1   2   0    20713.99    21457.28     85.99 o 
   0   2   0      665.84      718.17     33.32 o 
   1   2   0       17.77       14.11      7.61 o 
   2   2   0       82.92       71.95      9.22 o 
   3   2   0     2220.32     2187.30     55.86 o 
   4   2   0       22.25       24.28      9.44 o 
   5   2   0       57.32       62.18     22.74 o 
   6   2   0       46.12       11.96     18.27 o 
  -7   3   0       12.50       15.38     24.84 o 
  -6   3   0      398.65      334.70     26.49 o 
  -5   3   0      605.15      576.39     28.87 o 
  -4   3   0        0.09       14.67      6.30 o 
  -3   3   0      569.66      498.23     48.11 o 
  -2   3   0     2334.95     2377.74     46.73 o 
  -1   3   0      952.01      886.64     23.94 o 
   0   3   0       59.54       39.61      7.22 o 
   1   3   0       48.58       41.93      9.65 o 
   2   3   0     1372.41     1413.27     37.71 o 
   3   3   0      741.57      699.11     32.01 o 
   4   3   0      270.42      273.52     21.19 o 
   5   3   0       26.24       21.82     15.77 o 
  -7   4   0       45.12       23.27     15.25 o 
  -6   4   0      147.38      107.79     24.06 o 
  -5   4   0        5.41       12.61      8.08 o 
  -4   4   0       54.41       41.20      9.14 o 
  -3   4   0      113.94      104.10     12.36 o 
  -1   4   0       97.85       99.72     11.64 o 
   0   4   0       32.75       32.24     11.19 o 
   1   4   0     1037.43     1066.34     43.71 o 
   2   4   0     2489.82     2530.43    111.14 o 
   3   4   0        5.06       24.33     11.28 o 
   4   4   0       19.34       28.94     10.47 o 
   5   4   0        3.14       36.28     19.72 o 
  -6   5   0       22.12       39.04     21.03 o 
  -5   5   0      110.66      102.27     30.63 o 
  -4   5   0      656.90      682.40     57.05 o 
  -3   5   0      719.44      684.91     29.66 o 
  -2   5   0      575.07      560.16     25.43 o 
  -1   5   0        0.27       10.22      6.55 o 
   0   5   0       40.83       52.00     11.45 o 
   1   5   0      735.57      763.69     37.53 o 
   2   5   0      191.37      188.10     18.47 o 
   3   5   0      156.05      118.52     16.57 o 
   4   5   0        9.89       40.22     27.08 o 
  -6   6   0       64.12       49.43     25.63 o 
  -5   6   0      102.09       88.07     28.13 o 
  -4   6   0      492.38      569.18     45.48 o 
  -3   6   0     2737.16     2717.98     87.84 o 
  -2   6   0        2.67       12.29      7.34 o 
  -1   6   0      177.33      165.06     16.37 o 
   0   6   0      781.42      782.84     36.43 o 
   1   6   0      461.67      447.14     65.92 o 
   2   6   0       11.60       -5.92      7.36 o 
  -5   7   0      217.20      165.63     30.10 o 
  -4   7   0      411.30      412.10     42.46 o 
  -3   7   0      351.79      344.61     23.79 o 
  -2   7   0       11.07       17.22      9.25 o 
  -1   7   0      176.76      158.54     17.75 o 
   0   7   0      375.91      359.84     39.90 o 
   1   7   0      169.13      161.34     18.01 o 
   2   7   0       66.49       46.80     21.56 o 
  -4   8   0      507.20      587.72     58.36 o 
  -3   8   0       25.20       78.21     33.13 o 
  -2   8   0       17.47       24.32     17.22 o 
  -1   8   0      289.00      282.91     55.14 o 
   0   8   0      345.26      320.11     26.66 o 
   0  -8   1        1.37       12.56     10.11 o 
   1  -8   1       38.21       27.74      9.67 o 
   2  -8   1       55.22       87.18     16.35 o 
   3  -8   1        1.68       11.30      8.15 o 
   4  -8   1      309.75      207.56     36.15 o 
  -2  -7   1      194.41      201.51     33.39 o 
  -1  -7   1      283.45      240.10     22.02 o 
   0  -7   1       95.91       96.61     16.45 o 
   1  -7   1      185.21      195.28     20.14 o 
   2  -7   1      315.59      369.88     48.64 o 
   3  -7   1       46.98       15.91     17.48 o 
   4  -7   1       82.08      104.50     25.50 o 
   5  -7   1       16.28        5.39     17.88 o 
  -3  -6   1      391.64      442.46     49.69 o 
  -2  -6   1      191.72      186.72     21.17 o 
  -1  -6   1      118.22       98.05     16.56 o 
   0  -6   1      400.43      402.37     35.75 o 
   1  -6   1      384.86      389.76     24.89 o 
   2  -6   1        7.60       13.81      6.40 o 
   3  -6   1      137.32      127.70     13.21 o 
   4  -6   1      349.35      375.42     38.78 o 
   5  -6   1      108.69      174.17     42.33 o 
   6  -6   1       21.72       50.74     18.01 o 
  -4  -5   1      172.82      191.52     36.02 o 
  -3  -5   1      233.45      191.37     45.42 o 
  -2  -5   1      713.82      728.49     52.19 o 
  -1  -5   1      240.87      227.00     21.95 o 
   0  -5   1       92.64       75.56     13.70 o 
   1  -5   1     1020.98     1056.11     37.13 o 
   2  -5   1      159.64      162.47     14.37 o 
   3  -5   1      142.68      153.14     14.15 o 
   4  -5   1      257.19      278.12     34.64 o 
   5  -5   1      445.89      401.19     39.57 o 
   6  -5   1      143.42      147.75     29.18 o 
  -5  -4   1      340.35      377.53     45.61 o 
  -4  -4   1      861.07      829.21     36.82 o 
  -3  -4   1      109.53      101.48     21.49 o 
  -2  -4   1      168.32      155.41     15.52 o 
  -1  -4   1     1502.43     1533.66     58.76 o 
   0  -4   1      253.88      278.32     17.22 o 
   1  -4   1      427.28      501.74     21.34 o 
   2  -4   1      660.22      729.39     24.80 o 
   3  -4   1      269.65      277.54     15.95 o 
   4  -4   1       93.72      101.21     18.01 o 
   5  -4   1      496.53      463.50     43.51 o 
   6  -4   1       48.07       31.42     17.35 o 
   7  -4   1       47.24       23.66     19.45 o 
  -5  -3   1      377.93      396.19     43.25 o 
  -4  -3   1      294.47      334.75     23.24 o 
  -3  -3   1     1188.33     1162.71     42.65 o 
  -2  -3   1      582.46      547.12     43.64 o 
  -1  -3   1      696.31      621.70     22.83 o 
   0  -3   1     6342.82     6683.77     63.07 o 
   1  -3   1     1336.87     1478.70     29.13 o 
   2  -3   1     1734.33     1631.55     36.74 o 
   3  -3   1      873.72      777.30     24.36 o 
   4  -3   1      983.31      950.28     32.30 o 
   5  -3   1        0.57        1.61      7.03 o 
   6  -3   1      419.36      409.86     38.91 o 
   7  -3   1       25.77       23.79     24.19 o 
  -6  -2   1      414.54      419.20     46.27 o 
  -5  -2   1      180.69      270.39     34.44 o 
  -4  -2   1        8.80       19.92      9.06 o 
  -3  -2   1       69.77       72.80     12.27 o 
  -2  -2   1       10.59       31.65     12.09 o 
  -1  -2   1       23.55       18.37      3.44 o 
   0  -2   1       12.89        7.74      6.61 o 
   1  -2   1     9864.25    10540.19     83.21 o 
   2  -2   1        3.77        3.57      2.34 o 
   3  -2   1      621.56      576.74     25.11 o 
   4  -2   1      940.92      908.98     41.14 o 
   5  -2   1        1.43        4.34      9.20 o 
   6  -2   1      353.95      343.88     31.29 o 
   7  -2   1      332.06      408.55     42.59 o 
  -6  -1   1      668.24      657.26     51.66 o 
  -5  -1   1       99.15      114.89     24.19 o 
  -4  -1   1       21.25        9.60     11.57 o 
  -3  -1   1      643.40      593.36     16.64 o 
  -2  -1   1       48.40       19.47      7.03 o 
  -1  -1   1      633.55      546.65     15.68 o 
   0  -1   1       55.81       69.89      4.41 o 
   1  -1   1     3556.87     3343.40     35.71 o 
   2  -1   1      178.81      206.90     13.41 o 
   3  -1   1      133.14      105.16     12.49 o 
   4  -1   1       29.17       37.73      9.33 o 
   5  -1   1      644.03      686.17     49.69 o 
   6  -1   1        3.34        6.31      5.00 o 
  -6   0   1      304.79      337.96     36.41 o 
  -5   0   1      166.83      118.96     25.63 o 
  -4   0   1      182.60      218.87     26.03 o 
  -3   0   1     1606.09     1407.31     48.64 o 
  -2   0   1     1019.89      950.79     31.55 o 
  -1   0   1     1028.14     1056.50     42.00 o 
   1   0   1     1366.74     1324.11     23.79 o 
   2   0   1      181.49      108.97     12.22 o 
   3   0   1       30.48       28.39     13.15 o 
   4   0   1       70.28       79.00     20.24 o 
   5   0   1      299.05      310.49     39.57 o 
   6   0   1      440.73      578.91     45.35 o 
  -7   1   1      144.00      140.92     26.03 o 
  -6   1   1       81.42       95.17     24.06 o 
  -5   1   1        0.25       17.22     15.77 o 
  -4   1   1      332.89      346.37     29.84 o 
  -3   1   1     1030.13     1076.72     39.57 o 
  -2   1   1     3263.09     3121.04     52.32 o 
  -1   1   1        0.06        4.47      4.73 o 
   0   1   1     3522.76     3687.09     18.49 o 
   1   1   1     1967.63     2035.57     20.36 o 
   2   1   1     1460.12     1521.90     25.52 o 
   3   1   1       11.10        9.92      4.85 o 
   4   1   1     2602.99     2697.67     43.62 o 
   5   1   1       17.02       18.53     14.59 o 
   6   1   1      215.34      240.42     34.97 o 
  -6   2   1        7.00        3.81      3.94 o 
  -5   2   1      514.22      589.29     41.14 o 
  -4   2   1     1284.47     1225.65     52.19 o 
  -3   2   1      137.55      127.38     13.93 o 
  -2   2   1       67.11       69.80     31.81 o 
  -1   2   1      301.62      303.94     12.52 o 
   0   2   1       23.10       23.55     10.06 o 
   1   2   1      580.37      490.27     16.01 o 
   2   2   1     1369.63     1404.17     20.70 o 
   3   2   1      162.13      153.47      7.45 o 
   4   2   1      494.66      504.25     42.20 o 
   5   2   1      952.89      966.69     60.07 o 
  -7   3   1      203.02      190.74     32.21 o 
  -6   3   1       21.76       24.41      8.95 o 
  -5   3   1      489.79      504.11     36.54 o 
  -4   3   1      754.54      770.46     30.15 o 
  -3   3   1     1619.15     1573.66     43.90 o 
  -2   3   1       82.08       84.61     10.23 o 
  -1   3   1      561.98      529.10     21.62 o 
   0   3   1     1296.32     1271.08     29.77 o 
   1   3   1      515.51      482.39     19.88 o 
   2   3   1      198.92      202.24     14.65 o 
   3   3   1     2589.99     2705.31     63.07 o 
   4   3   1       24.09       29.06     10.33 o 
   5   3   1      119.10      102.93     24.71 o 
  -7   4   1        2.44       21.69     13.93 o 
  -6   4   1        1.73       15.12     14.59 o 
  -5   4   1       84.48       75.81     18.21 o 
  -4   4   1      289.68      289.29     23.33 o 
  -3   4   1      105.34      108.12     12.00 o 
  -2   4   1      137.73      137.33     17.81 o 
  -1   4   1      792.77      738.70     33.52 o 
   0   4   1      490.07      462.67     21.56 o 
   1   4   1      343.71      356.26     23.99 o 
   2   4   1      665.10      665.18     30.21 o 
   3   4   1      380.96      364.10     22.96 o 
   4   4   1      754.15      764.52     58.36 o 
   5   4   1       28.51       10.91     15.91 o 
  -6   5   1       18.19       12.36     21.56 o 
  -5   5   1        7.28        5.86      4.74 o 
  -4   5   1      178.02      194.04     27.93 o 
  -3   5   1      133.43      136.78     14.05 o 
  -2   5   1      156.38      159.63     16.44 o 
  -1   5   1      477.53      470.22     25.43 o 
   0   5   1      195.11      191.19     32.73 o 
   1   5   1      179.14      178.77     16.65 o 
   2   5   1      859.77      899.83     38.18 o 
   3   5   1        4.88       16.17     17.48 o 
   4   5   1      109.37      110.94     29.45 o 
  -6   6   1       88.95      103.06     29.71 o 
  -5   6   1      148.59      149.72     31.29 o 
  -4   6   1       56.75       62.75     17.15 o 
  -3   6   1       78.35       87.21     14.72 o 
  -2   6   1      453.86      437.89     26.35 o 
  -1   6   1       62.64       73.65     13.33 o 
   0   6   1        6.28        7.72      8.94 o 
   1   6   1      189.89      212.00     21.26 o 
   2   6   1      113.51      116.70     15.85 o 
   3   6   1      192.23      202.70     33.91 o 
  -5   7   1       25.66       32.60     18.80 o 
  -4   7   1      152.67      152.75     30.89 o 
  -3   7   1       45.33       77.90     17.09 o 
  -2   7   1       73.90       91.24     15.37 o 
  -1   7   1       23.60       26.83      9.17 o 
   0   7   1       51.92       58.84     21.23 o 
   1   7   1      364.41      359.10     26.14 o 
   2   7   1        3.18       49.95     26.16 o 
  -4   8   1       53.19       55.21     15.12 o 
  -3   8   1       68.18       81.11     24.58 o 
  -2   8   1       14.01       20.43      8.99 o 
  -1   8   1       50.28       34.39     12.12 o 
   0   8   1      232.31      236.68     24.07 o 
   0  -8   2      246.48      271.83     24.95 o 
   1  -8   2       49.12       70.15     13.85 o 
   2  -8   2       21.16       27.74     16.43 o 
   3  -8   2      448.41      438.91     45.35 o 
   4  -8   2      530.50      537.50     53.11 o 
  -2  -7   2      124.99      105.88     27.34 o 
  -1  -7   2      236.56      229.59     23.20 o 
   0  -7   2      255.93      245.71     22.25 o 
   1  -7   2      343.77      365.95     26.22 o 
   2  -7   2       14.46       14.67      8.39 o 
   3  -7   2      578.69      519.89     49.29 o 
   5  -7   2        8.95        6.44     10.12 o 
  -3  -6   2       13.41       31.01     12.25 o 
  -2  -6   2      226.49      261.66     24.36 o 
  -1  -6   2     1671.43     1769.78     59.39 o 
   0  -6   2       66.91       57.71     13.63 o 
   1  -6   2       26.03       39.01     10.55 o 
   2  -6   2     1958.33     2053.42     64.48 o 
   3  -6   2      790.16      803.44     32.69 o 
   4  -6   2       12.52        8.68     14.99 o 
   5  -6   2       12.55       19.98     16.43 o 
   6  -6   2      108.70      144.20     39.96 o 
  -4  -5   2        7.27       18.65     10.65 o 
  -3  -5   2      204.00      229.29     21.12 o 
  -2  -5   2      476.86      457.03     28.44 o 
  -1  -5   2      227.24      194.38     17.13 o 
   0  -5   2      314.71      328.60     22.26 o 
   1  -5   2       10.55       13.64      7.26 o 
   2  -5   2      862.78      825.60     31.51 o 
   3  -5   2      510.15      505.17     28.39 o 
   4  -5   2        0.46        7.62     13.15 o 
   5  -5   2       26.12       31.81     18.93 o 
   6  -5   2      446.78      456.66     48.90 o 
  -5  -4   2       22.70       17.22     17.48 o 
  -3  -4   2      520.30      509.52     29.53 o 
  -2  -4   2     1189.96     1225.04     44.06 o 
  -1  -4   2      253.79      234.96     17.47 o 
   0  -4   2      343.33      336.77     18.90 o 
   1  -4   2     2481.23     2596.04     77.36 o 
   2  -4   2     1372.68     1332.10     60.47 o 
   3  -4   2      262.21      243.35     13.43 o 
   4  -4   2       42.19       52.86      8.85 o 
   5  -4   2      844.22      870.21     54.55 o 
   6  -4   2      384.14      386.07     39.17 o 
  -5  -3   2        1.00       19.02     11.37 o 
  -4  -3   2      312.68      304.99     23.24 o 
  -3  -3   2     2037.30     2113.00     63.00 o 
  -2  -3   2      325.34      317.58     19.44 o 
  -1  -3   2     1612.97     1712.23     37.60 o 
   0  -3   2     1878.43     1906.58     34.80 o 
   1  -3   2     6636.81     7041.72     58.66 o 
   2  -3   2      432.59      439.57     15.10 o 
   3  -3   2      339.05      341.01     15.00 o 
   4  -3   2      518.70      509.77     22.54 o 
   5  -3   2      755.57      702.00     30.61 o 
   6  -3   2      692.11      598.37     45.48 o 
   7  -3   2       23.48       14.72      9.33 o 
  -6  -2   2        3.31       -6.05     13.01 o 
  -5  -2   2       38.33       75.98     23.00 o 
  -4  -2   2      233.25      259.58     27.93 o 
  -3  -2   2     1694.36     1680.78     58.50 o 
  -2  -2   2      749.12      747.56     25.77 o 
  -1  -2   2      354.27      325.04     15.06 o 
   0  -2   2    11000.66    10943.75     64.66 o 
   1  -2   2    16131.98    16706.67    101.81 o 
   2  -2   2       33.88       31.57      5.66 o 
   3  -2   2      441.45      421.41     39.17 o 
   4  -2   2     2535.53     2581.75     88.60 o 
   5  -2   2      700.41      713.55     31.32 o 
   6  -2   2       13.15       17.09     14.99 o 
   7  -2   2       28.55        6.84     13.41 o 
  -6  -1   2      100.19      138.94     26.82 o 
  -5  -1   2      187.77      223.07     34.83 o 
  -4  -1   2     1200.77     1141.39     60.73 o 
  -3  -1   2      238.17      239.94      8.04 o 
  -2  -1   2      819.56      893.96     16.71 o 
  -1  -1   2        4.64        2.54      6.50 o 
   0  -1   2     9052.15     8673.53     52.45 o 
   1  -1   2       65.80       74.90      2.57 o 
   2  -1   2      399.06      415.25     16.43 o 
   3  -1   2       26.73       23.53      6.70 o 
   4  -1   2     1080.27     1185.16     50.48 o 
   5  -1   2     1741.87     1966.11     79.66 o 
   6  -1   2        6.13        8.41      8.81 o 
  -6   0   2       59.37       28.13     27.08 o 
  -5   0   2      895.05      966.30     58.63 o 
  -4   0   2     1229.32     1219.08     58.76 o 
  -3   0   2       79.28      105.42     22.87 o 
  -2   0   2     3407.05     3446.03     43.34 o 
  -1   0   2     5727.64     5734.36     34.76 o 
   1   0   2     1885.84     2031.84     30.89 o 
   2   0   2      415.27      374.90     19.19 o 
   3   0   2     1266.40     1130.74     40.36 o 
   4   0   2      904.90      987.33     49.43 o 
   5   0   2        6.34        1.05     10.12 o 
   6   0   2       30.36        9.86      9.73 o 
  -7   1   2        4.42       21.30     16.30 o 
  -6   1   2       72.19      102.66     21.30 o 
  -5   1   2      629.39      669.74     45.22 o 
  -4   1   2      294.93      308.78     26.55 o 
  -3   1   2     1424.90     1652.21     49.56 o 
  -2   1   2       44.12       23.27     14.33 o 
  -1   1   2     6573.27     6456.48     65.46 o 
   0   1   2      296.83      311.71      5.96 o 
   1   1   2       18.85       26.08      3.06 o 
   2   1   2      516.06      460.56     11.85 o 
   3   1   2     2189.00     2257.87     77.23 o 
   4   1   2     1360.42     1392.63     66.12 o 
   5   1   2       14.16        8.94     12.09 o 
   6   1   2      166.45      187.45     32.34 o 
  -7   2   2      236.50      207.56     44.04 o 
  -6   2   2      281.56      319.29     36.67 o 
  -5   2   2        9.01        4.73      7.76 o 
  -4   2   2      259.78      263.03     22.87 o 
  -3   2   2     1740.24     1731.74     50.74 o 
  -2   2   2     1873.77     2025.13     47.45 o 
  -1   2   2      546.17      545.91     16.68 o 
   0   2   2      123.67      101.57      9.24 o 
   1   2   2     1694.44     1658.77     20.94 o 
   2   2   2     2246.27     2243.73     28.71 o 
   3   2   2      702.82      706.17     19.13 o 
   4   2   2       42.99       65.59     21.82 o 
   5   2   2        2.60       13.93     15.38 o 
   6   2   2      122.07      140.78     29.84 o 
  -7   3   2      330.63      376.08     43.38 o 
  -6   3   2      377.87      418.41     34.44 o 
  -5   3   2       16.56        9.99     11.17 o 
  -4   3   2     1410.59     1536.93     61.65 o 
  -3   3   2     1187.12     1111.77     67.63 o 
  -2   3   2     3806.73     3930.52     71.71 o 
  -1   3   2       63.75       58.63      9.22 o 
   0   3   2     1019.21     1056.57     26.37 o 
   1   3   2     1011.26      906.28     25.79 o 
   2   3   2     1693.91     1739.63     59.02 o 
   3   3   2      339.57      323.60     20.62 o 
   4   3   2      177.32      171.22     18.81 o 
   5   3   2      200.60      228.99     33.78 o 
  -7   4   2      237.24      185.21     32.60 o 
  -6   4   2      142.23      122.00     17.45 o 
  -5   4   2        0.40        6.97     12.88 o 
  -4   4   2     1019.61     1146.32     42.36 o 
  -3   4   2     1422.39     1424.28     42.86 o 
  -2   4   2      672.68      685.14     38.19 o 
  -1   4   2       57.81       50.48     15.77 o 
   0   4   2     1103.94     1094.50     32.41 o 
   1   4   2     1491.36     1467.09     53.83 o 
   2   4   2      229.39      235.14     17.57 o 
   3   4   2        0.12        5.19      6.02 o 
   4   4   2      155.76      127.77     31.29 o 
   5   4   2      359.48      333.62     42.46 o 
  -6   5   2      114.09      147.88     34.44 o 
  -5   5   2      177.99      183.34     19.15 o 
  -4   5   2      664.21      692.69     32.04 o 
  -3   5   2     1109.72     1105.17     40.45 o 
  -2   5   2        1.96       19.30      9.25 o 
  -1   5   2      942.45     1006.95     37.27 o 
   0   5   2      739.78      752.04     32.13 o 
   1   5   2      438.92      475.08     53.11 o 
   2   5   2      323.15      310.85     26.55 o 
   3   5   2      172.27      144.07     29.97 o 
   4   5   2      137.17      187.32     37.73 o 
  -6   6   2        5.70       12.88     12.75 o 
  -5   6   2      543.89      553.80     52.84 o 
  -4   6   2      175.45      208.72     30.10 o 
  -3   6   2      122.46      141.50     32.01 o 
  -2   6   2       29.76       32.45     12.55 o 
  -1   6   2      586.44      642.14     44.43 o 
   0   6   2      985.41      995.70     40.61 o 
   1   6   2      381.61      359.54     28.52 o 
   2   6   2       19.44       17.35     17.09 o 
   3   6   2      277.26      269.08     38.25 o 
  -5   7   2      110.41      103.58     24.71 o 
  -4   7   2      202.33      185.65     23.86 o 
  -3   7   2        6.87       17.84      8.91 o 
  -2   7   2       55.97       62.24     16.71 o 
  -1   7   2      318.57      348.71     25.57 o 
   0   7   2      333.93      325.18     24.94 o 
   1   7   2      551.05      526.86     51.00 o 
   2   7   2       98.41       67.17     22.74 o 
  -4   8   2        0.84       14.99      9.60 o 
  -3   8   2        2.24       16.15      8.70 o 
  -2   8   2      205.65      183.13     21.44 o 
  -1   8   2       87.58      105.15     16.90 o 
   0   8   2       69.97       95.17     27.47 o 
   0  -8   3        0.99       20.48      9.79 o 
   1  -8   3      138.42      146.83     18.31 o 
   2  -8   3       52.18       60.47     22.22 o 
   3  -8   3      140.90      155.11     32.47 o 
   4  -8   3        7.36       16.30     15.91 o 
  -2  -7   3       23.26       14.92      9.15 o 
  -1  -7   3        5.08        4.07      7.44 o 
   0  -7   3      270.31      295.46     23.59 o 
   1  -7   3      263.41      237.16     27.21 o 
   2  -7   3       49.03       48.77     12.12 o 
   3  -7   3        0.08       14.07     11.57 o 
   4  -7   3      176.34      205.72     36.94 o 
   5  -7   3       60.28       80.45     26.95 o 
  -3  -6   3      359.26      354.75     33.65 o 
  -2  -6   3        0.54        1.32      8.91 o 
  -1  -6   3      349.57      324.90     23.92 o 
   0  -6   3      571.62      525.57     45.28 o 
   1  -6   3      192.00      206.74     17.83 o 
   2  -6   3       37.67       26.93     16.50 o 
   3  -6   3       16.16       17.09      6.18 o 
   4  -6   3      306.23      350.19     39.57 o 
   5  -6   3       56.77       85.97     23.00 o 
   6  -6   3      198.28      120.80     29.97 o 
  -4  -5   3      249.09      249.06     28.33 o 
  -3  -5   3        1.20       29.59     11.32 o 
  -2  -5   3       54.14       54.27     28.98 o 
  -1  -5   3      280.87      317.07     49.29 o 
   0  -5   3     1113.53     1222.06     43.33 o 
   1  -5   3      849.39      788.98     33.13 o 
   2  -5   3      225.45      227.16     16.28 o 
   3  -5   3      777.89      775.14     28.98 o 
   4  -5   3      291.99      329.28     39.30 o 
   5  -5   3      252.49      222.81     35.36 o 
   6  -5   3      255.97      244.63     33.91 o 
  -5  -4   3      278.16      290.94     27.12 o 
  -4  -4   3       25.22       25.27     11.84 o 
  -3  -4   3      119.91      101.85     16.74 o 
  -2  -4   3      296.48      315.67     22.27 o 
  -1  -4   3        5.23       10.96      7.43 o 
   0  -4   3      249.60      238.05     15.84 o 
   1  -4   3      386.90      401.93     19.14 o 
   2  -4   3      121.95      121.12     10.74 o 
   3  -4   3      137.32      139.08     10.21 o 
   4  -4   3      117.52      113.52     10.48 o 
   5  -4   3      130.89       92.54     21.30 o 
   6  -4   3      240.20      315.61     36.67 o 
  -5  -3   3      548.71      568.49     33.55 o 
  -4  -3   3       42.72       32.86     14.54 o 
  -3  -3   3      106.26      110.78     14.82 o 
  -2  -3   3      497.24      428.61     28.06 o 
  -1  -3   3     1645.59     1614.76     43.58 o 
   0  -3   3       93.61       98.73     10.23 o 
   1  -3   3      101.78       69.69      7.30 o 
   2  -3   3     2163.57     2212.50     32.42 o 
   3  -3   3       19.23       18.22      4.51 o 
   4  -3   3        1.89        6.35      3.43 o 
   5  -3   3      725.18      826.96     52.84 o 
   6  -3   3       22.40       33.78     11.83 o 
   7  -3   3       19.77       25.11     13.28 o 
  -6  -2   3      130.34      109.37     25.63 o 
  -5  -2   3       77.44       88.73     29.71 o 
  -4  -2   3        1.51        9.97      8.61 o 
  -3  -2   3      567.69      574.77     27.17 o 
  -2  -2   3      803.89      712.61     25.63 o 
  -1  -2   3     1630.40     1570.78    100.43 o 
   0  -2   3       46.44       67.41     10.58 o 
   1  -2   3     2789.58     2891.92     23.39 o 
   2  -2   3      934.05      839.18     23.33 o 
   3  -2   3      181.96      184.18     14.92 o 
   4  -2   3        3.49        3.50      4.95 o 
   5  -2   3      594.30      603.56     27.19 o 
   6  -2   3      121.78      148.67     23.40 o 
  -6  -1   3      184.13      215.45     31.94 o 
  -5  -1   3      116.47       93.46     28.92 o 
  -4  -1   3      468.46      469.40     39.50 o 
  -3  -1   3      493.48      418.81     11.56 o 
  -2  -1   3     3848.63     4011.94     25.84 o 
  -1  -1   3      221.24      203.74      9.82 o 
   0  -1   3      187.97      169.62      9.40 o 
   1  -1   3     3321.55     3486.08     47.32 o 
   2  -1   3     1074.29     1162.78     20.11 o 
   3  -1   3        3.71       14.20      9.07 o 
   4  -1   3      815.76      697.22     37.20 o 
   5  -1   3      194.17      216.63     29.58 o 
   6  -1   3       27.08       18.67     10.78 o 
  -6   0   3      219.86      158.27     29.45 o 
  -5   0   3      208.27      204.54     30.89 o 
  -4   0   3     1098.38     1102.22     55.74 o 
  -3   0   3     2223.88     1983.73     60.73 o 
  -2   0   3     1104.75      994.37     24.53 o 
  -1   0   3       53.54       62.92      6.65 o 
   0   0   3     1999.02     2065.30     13.03 o 
   1   0   3      769.54      747.47     10.93 o 
   2   0   3     1049.16      892.03     28.92 o 
   3   0   3       72.89       67.04     12.36 o 
   4   0   3     1961.66     1915.90     77.29 o 
   6   0   3      119.44      139.60     23.40 o 
  -7   1   3      358.46      390.41     41.67 o 
  -6   1   3       49.89       40.09     15.77 o 
  -4   1   3      311.68      347.16     29.84 o 
  -3   1   3     1813.83     1957.70     57.44 o 
  -2   1   3      110.24       92.80     14.46 o 
  -1   1   3      143.32      170.39     11.86 o 
   0   1   3      164.20      169.47      5.94 o 
   1   1   3     2912.38     3077.65     17.78 o 
   2   1   3        0.72        2.28      4.13 o 
   3   1   3      987.40      978.17     27.45 o 
   4   1   3      438.48      453.27     21.76 o 
   5   1   3      236.05      206.90     27.60 o 
   6   1   3        0.38       11.96     14.07 o 
  -7   2   3       51.18       38.25     20.64 o 
  -6   2   3       99.10       93.86     25.50 o 
  -5   2   3       54.87       66.38     24.71 o 
  -4   2   3      346.09      369.51     37.20 o 
  -2   2   3       19.63        9.99      6.57 o 
  -1   2   3      952.32      839.39     20.72 o 
   0   2   3     1334.91     1290.47     19.27 o 
   1   2   3       16.58       27.05      4.83 o 
   2   2   3       15.57       11.69      5.24 o 
   3   2   3     1973.72     1978.50     39.25 o 
   4   2   3        4.07        3.55     14.20 o 
   5   2   3      187.17      203.35     31.42 o 
   6   2   3        0.69       13.93     13.80 o 
  -6   3   3      109.78       76.24     17.35 o 
  -5   3   3       14.74       11.83     12.88 o 
  -4   3   3      366.99      354.39     28.00 o 
  -3   3   3       85.83       76.64     18.14 o 
  -2   3   3      197.51      178.21     14.05 o 
  -1   3   3     1276.17     1200.84     29.04 o 
   0   3   3     1174.53     1189.64     27.97 o 
   1   3   3      125.72      139.77     14.99 o 
   2   3   3     1340.32     1324.09     28.74 o 
   3   3   3       83.41      105.26     25.04 o 
   4   3   3      138.15      176.41     36.02 o 
   5   3   3       55.14       36.94     18.27 o 
  -7   4   3      143.92      141.05     31.68 o 
  -6   4   3      148.35      150.99     24.58 o 
  -5   4   3      220.23      230.80     30.04 o 
  -4   4   3      172.45      197.22     17.64 o 
  -3   4   3      452.03      492.12     25.25 o 
  -2   4   3      838.19      767.94     63.10 o 
  -1   4   3      635.39      579.55     23.65 o 
   0   4   3        7.78       14.80      8.93 o 
   1   4   3        6.99        8.42      7.03 o 
   2   4   3      846.68      880.15     34.73 o 
   3   4   3        6.37       22.48     13.67 o 
   4   4   3       64.74       48.37     19.85 o 
  -6   5   3      128.59       99.51     22.61 o 
  -5   5   3      351.25      345.13     30.50 o 
  -4   5   3      492.52      442.01     25.90 o 
  -3   5   3      255.98      264.37     18.92 o 
  -2   5   3      227.24      186.68     18.32 o 
  -1   5   3       18.80       28.72      8.19 o 
   0   5   3      227.10      264.57     18.35 o 
   1   5   3      253.99      236.02     27.21 o 
   2   5   3        6.85       14.41      8.75 o 
   3   5   3       70.16       85.44     25.76 o 
   4   5   3       72.30       71.25     29.05 o 
  -6   6   3      303.84      290.51     50.74 o 
  -5   6   3       73.83       82.28     19.59 o 
  -4   6   3      207.29      239.38     20.75 o 
  -3   6   3      743.51      775.43     57.18 o 
  -2   6   3      298.61      292.41     46.07 o 
  -1   6   3       74.88       68.14     12.01 o 
   0   6   3      470.86      439.83     26.27 o 
   1   6   3     1119.39     1127.04     39.12 o 
   2   6   3        2.36       42.20     21.03 o 
   3   6   3       34.76       14.07     15.51 o 
  -5   7   3       93.55       88.99     26.95 o 
  -4   7   3        8.19       21.56      9.70 o 
  -3   7   3       77.57       68.77     15.58 o 
  -2   7   3      387.28      375.28     27.29 o 
  -1   7   3       55.05       65.89     14.72 o 
   0   7   3      314.64      290.89     22.14 o 
   1   7   3      466.06      528.96     52.58 o 
   2   7   3      158.09      153.93     29.18 o 
  -4   8   3      212.39      220.97     34.97 o 
  -3   8   3      116.11      102.85     15.98 o 
  -2   8   3       30.73       28.53     13.32 o 
  -1   8   3       40.52       75.98     15.01 o 
   0   8   3      337.88      331.91     42.06 o 
   0  -8   4      336.42      335.85     43.84 o 
   1  -8   4       56.41       41.46     14.00 o 
   2  -8   4       71.47      126.06     28.39 o 
   3  -8   4      416.14      458.63     47.98 o 
   4  -8   4       33.54       13.01     20.37 o 
  -2  -7   4      457.33      459.17     33.07 o 
  -1  -7   4      167.55      162.38     19.60 o 
   0  -7   4       75.67       53.80     15.64 o 
   1  -7   4       74.21       52.84     21.03 o 
   2  -7   4      106.95      103.06     27.60 o 
   3  -7   4       73.13      125.14     29.58 o 
   4  -7   4        0.75       15.25     16.17 o 
   5  -7   4       14.11        7.49     13.15 o 
  -3  -6   4      416.56      391.00     32.67 o 
  -2  -6   4      474.80      513.12     32.93 o 
  -1  -6   4      176.76      151.62     18.45 o 
   0  -6   4      649.19      680.34     33.26 o 
   1  -6   4      440.56      433.31     25.39 o 
   2  -6   4      547.53      528.56     25.96 o 
   3  -6   4       59.19       64.41     22.35 o 
   4  -6   4      231.36      223.73     38.25 o 
   5  -6   4      364.04      375.42     41.14 o 
   6  -6   4      290.91      320.74     41.54 o 
  -4  -5   4       20.65       26.14     11.15 o 
  -3  -5   4      516.52      521.01     31.83 o 
  -2  -5   4      626.59      587.01     40.49 o 
  -1  -5   4       49.49       24.18      8.57 o 
   0  -5   4      268.36      243.90     18.51 o 
   1  -5   4     1738.62     1816.46     58.69 o 
   2  -5   4     1054.75     1115.11     37.11 o 
   3  -5   4        0.29        7.91      4.92 o 
   5  -5   4      627.44      627.94     50.74 o 
   6  -5   4      765.42      856.53     59.42 o 
  -5  -4   4       46.86       65.45     28.66 o 
  -4  -4   4      352.47      389.30     29.83 o 
  -3  -4   4      301.29      293.63     24.01 o 
  -2  -4   4      239.64      214.86     27.01 o 
  -1  -4   4       94.48      106.69     13.97 o 
   0  -4   4     1183.90     1143.64     32.88 o 
   1  -4   4     1419.30     1443.91     34.76 o 
   2  -4   4     1308.32     1260.80     29.24 o 
   3  -4   4      253.90      250.34     11.45 o 
   4  -4   4      731.73      717.85     48.90 o 
   5  -4   4      362.72      438.13     38.25 o 
   6  -4   4      301.96      258.04     32.60 o 
  -5  -3   4      141.80      203.64     23.41 o 
  -4  -3   4      635.98      654.03     33.44 o 
  -3  -3   4      940.64      905.18     38.75 o 
  -2  -3   4       11.63       20.07      9.66 o 
  -1  -3   4      450.86      426.10     23.79 o 
   0  -3   4     1674.93     1482.22     66.25 o 
   1  -3   4     1272.49     1298.64     28.72 o 
   2  -3   4      105.89      110.24      4.80 o 
   3  -3   4       30.39       30.10      9.27 o 
   4  -3   4      932.73     1015.21     64.74 o 
   5  -3   4      891.94      884.93     53.76 o 
   6  -3   4        4.02       15.12      7.36 o 
  -6  -2   4       22.96       30.89     31.02 o 
  -5  -2   4      334.52      376.93     28.05 o 
  -4  -2   4      652.01      605.51     32.81 o 
  -3  -2   4       47.04       57.74     13.01 o 
  -2  -2   4      168.97      177.53     15.10 o 
  -1  -2   4     2116.34     2015.17     33.86 o 
   0  -2   4        7.66       16.48      6.88 o 
   1  -2   4      252.51      251.19     10.65 o 
   2  -2   4      290.71      278.70      5.92 o 
   3  -2   4     1358.28     1276.21     25.38 o 
   4  -2   4      233.83      231.28     14.99 o 
   5  -2   4     1125.19     1079.64     88.01 o 
   6  -2   4      172.81      181.40     24.98 o 
  -6  -1   4       77.08      104.77     29.05 o 
  -5  -1   4      592.02      578.91     49.95 o 
  -4  -1   4      280.09      283.21     21.98 o 
  -3  -1   4      131.01      138.71     21.23 o 
  -2  -1   4     2638.07     2425.01     62.04 o 
  -1  -1   4      716.10      678.55     22.80 o 
   0  -1   4       65.82       60.86      5.53 o 
   1  -1   4     2394.69     2724.36     18.22 o 
   2  -1   4      413.76      333.51     29.51 o 
   3  -1   4     1471.65     1651.52     31.56 o 
   4  -1   4     1147.82     1192.05     36.06 o 
   5  -1   4        8.12       15.80      8.59 o 
   6  -1   4       21.81       45.48     14.72 o 
  -6   0   4      682.70      706.42     52.05 o 
  -5   0   4      230.51      249.49     32.07 o 
  -4   0   4      194.53      164.05     24.32 o 
  -3   0   4     1499.11     1663.49     47.32 o 
  -2   0   4     2614.40     2499.59     39.16 o 
  -1   0   4      180.70      196.93      8.93 o 
   0   0   4      180.40      198.69      5.84 o 
   1   0   4      595.92      612.24     19.59 o 
   3   0   4      415.28      357.82     16.69 o 
   4   0   4      732.44      674.75     27.28 o 
   5   0   4      846.31      876.52     30.71 o 
   6   0   4      196.75      164.45     25.63 o 
  -7   1   4      300.83      335.99     39.30 o 
  -6   1   4      630.72      662.51     56.79 o 
  -5   1   4      133.78      127.64     27.87 o 
  -4   1   4       94.01       93.72     21.82 o 
  -3   1   4     2105.23     1931.41     59.94 o 
  -2   1   4     2938.94     3079.11     60.60 o 
  -1   1   4     1643.29     1516.08     26.61 o 
   0   1   4       19.50       29.79      4.10 o 
   1   1   4     2718.97     2823.02     22.12 o 
   2   1   4     3227.65     3254.23     46.65 o 
   3   1   4     1510.17     1447.31     35.11 o 
   4   1   4      242.69      238.02     16.91 o 
   5   1   4      316.74      281.96     31.15 o 
   6   1   4      694.33      742.44     54.95 o 
  -7   2   4      693.92      829.85     60.20 o 
  -6   2   4      206.47      232.93     29.58 o 
  -5   2   4        2.53       20.37     14.72 o 
  -4   2   4      536.43      673.95     42.20 o 
  -3   2   4     1867.23     1846.76     58.63 o 
  -2   2   4       47.96       77.16     14.20 o 
  -1   2   4      136.75      127.64     15.51 o 
   0   2   4      722.78      694.61     15.84 o 
   1   2   4     3706.03     3990.44     36.88 o 
   2   2   4       52.58       43.68      5.69 o 
   3   2   4      714.73      710.54     25.79 o 
   4   2   4      429.53      397.24     41.54 o 
   5   2   4      548.14      526.86     45.09 o 
  -7   3   4      156.14      140.78     27.47 o 
  -6   3   4      422.25      455.87     38.52 o 
  -5   3   4       27.67       19.06      7.89 o 
  -4   3   4     1100.99     1113.13     57.44 o 
  -3   3   4     2666.72     2466.81     72.69 o 
  -2   3   4      430.14      416.55     20.43 o 
  -1   3   4     1065.20     1020.31     74.14 o 
   0   3   4     4557.33     4642.84     65.07 o 
   1   3   4     2306.43     2310.38     46.13 o 
   2   3   4      174.26      181.11      9.96 o 
   3   3   4      267.70      281.86     18.73 o 
   4   3   4      502.68      541.84     46.40 o 
   5   3   4      454.89      536.32     50.21 o 
  -6   4   4       17.66        9.58      6.81 o 
  -5   4   4       47.30       53.29     12.72 o 
  -4   4   4      494.67      486.01     27.40 o 
  -3   4   4       23.83       27.89     11.46 o 
  -2   4   4      441.66      426.60     21.13 o 
  -1   4   4       81.28       80.11     10.57 o 
   0   4   4     2769.94     2937.34     55.28 o 
   1   4   4      761.22      781.46     28.66 o 
   2   4   4     1542.92     1624.53     51.92 o 
   3   4   4      628.90      599.02     45.09 o 
   4   4   4     1054.37     1111.55     69.67 o 
  -6   5   4      128.55      127.99     18.67 o 
  -5   5   4      788.23      778.58     36.72 o 
  -4   5   4      121.80      115.54     14.08 o 
  -3   5   4        8.31       15.53      9.14 o 
  -2   5   4      261.16      264.90     23.79 o 
  -1   5   4      422.78      440.43     24.14 o 
   0   5   4      504.15      489.26     29.77 o 
   1   5   4      176.29      139.98     23.86 o 
   2   5   4       15.43       26.68     23.14 o 
   3   5   4      207.35      244.37     34.05 o 
   4   5   4      238.33      265.53     42.72 o 
  -6   6   4      148.29      154.06     46.93 o 
  -5   6   4      486.78      448.45     28.30 o 
  -4   6   4       17.95       23.41     12.41 o 
  -3   6   4        5.59       11.62      9.07 o 
  -2   6   4      147.25      170.43     21.30 o 
  -1   6   4     1161.58     1143.96     65.27 o 
   0   6   4        6.46        8.63      6.83 o 
   1   6   4      221.97      217.29     31.81 o 
   2   6   4      726.18      590.74     52.97 o 
   3   6   4      208.32      205.59     37.46 o 
  -5   7   4       23.86       22.48     17.61 o 
  -4   7   4       82.69       83.81     14.20 o 
  -3   7   4       61.47       51.25     11.27 o 
  -2   7   4      707.09      726.97     34.85 o 
  -1   7   4      408.34      431.05     27.66 o 
   0   7   4        0.22       18.53     13.93 o 
   1   7   4      298.33      225.83     36.41 o 
  -3   8   4       52.11       48.68     12.95 o 
  -2   8   4      559.78      504.54     36.98 o 
  -1   8   4       10.54       14.31      8.54 o 
   0   8   4      133.04       67.83     21.69 o 
   0  -8   5      154.16      164.89     20.39 o 
   1  -8   5      256.78      251.33     36.67 o 
   2  -8   5       95.01       81.50     26.29 o 
   3  -8   5       22.62       15.25     14.72 o 
   4  -8   5       65.03      120.15     35.23 o 
  -2  -7   5      198.02      193.36     22.85 o 
  -1  -7   5        7.28       11.90     13.67 o 
   0  -7   5      293.21      299.04     23.76 o 
   1  -7   5      134.59      111.61     15.07 o 
   2  -7   5       48.69       73.09     22.61 o 
   3  -7   5        4.16        6.18     13.41 o 
   4  -7   5      262.89      253.17     40.36 o 
   5  -7   5        6.31       29.45     11.30 o 
  -3  -6   5       10.70       11.09      9.79 o 
  -2  -6   5      119.24      126.97     28.06 o 
  -1  -6   5      253.58      242.89     21.20 o 
   0  -6   5      134.55      115.09     14.57 o 
   1  -6   5      160.33      154.45     15.74 o 
   2  -6   5      137.43      121.28     12.89 o 
   3  -6   5       90.85       62.31     37.33 o 
   4  -6   5       29.52       18.93     15.91 o 
   5  -6   5       84.15       55.08     34.57 o 
   6  -6   5      237.90      217.68     36.94 o 
  -4  -5   5      110.57      113.41     18.33 o 
  -3  -5   5      398.17      381.39     28.00 o 
  -2  -5   5       42.45       49.90     16.35 o 
  -1  -5   5      293.43      313.00     22.61 o 
   0  -5   5      301.56      281.28     19.29 o 
   1  -5   5      256.44      256.58     16.78 o 
   2  -5   5      189.85      192.82     25.04 o 
   3  -5   5      958.04      959.07     60.20 o 
   4  -5   5       24.52       16.96     16.96 o 
   5  -5   5       13.53       12.09     14.85 o 
   6  -5   5      131.40      175.75     29.58 o 
  -5  -4   5      121.78      121.24     21.62 o 
  -4  -4   5       23.03       28.13     12.49 o 
  -3  -4   5      123.16      139.65     18.47 o 
  -2  -4   5      841.40      828.35     36.62 o 
  -1  -4   5      911.80      970.88     35.72 o 
   0  -4   5        2.01        4.84     12.09 o 
   1  -4   5     1931.57     1994.79     43.05 o 
   2  -4   5     1388.90     1458.42     29.76 o 
   3  -4   5       21.81       45.74     11.17 o 
   4  -4   5      109.03      128.16     25.37 o 
   5  -4   5      551.39      602.97     43.90 o 
   6  -4   5        4.77       10.12      8.54 o 
  -5  -3   5       84.94      116.86     19.69 o 
  -4  -3   5      639.99      609.36     34.16 o 
  -3  -3   5      532.31      555.06     45.74 o 
  -2  -3   5      868.39      847.11     38.58 o 
  -1  -3   5     1219.05     1327.22     45.74 o 
   0  -3   5     1344.02     1281.27     29.78 o 
   1  -3   5      992.95      999.00     35.49 o 
   2  -3   5     2786.67     2795.31     73.61 o 
   3  -3   5       30.34       26.98      2.46 o 
   4  -3   5      113.14       88.73     18.93 o 
   5  -3   5      200.11      185.35     26.82 o 
   6  -3   5      168.82      215.58     28.39 o 
  -6  -2   5      193.16      175.49     34.31 o 
  -5  -2   5        0.16       15.42     11.17 o 
  -4  -2   5      324.04      320.86     25.30 o 
  -3  -2   5     1065.72     1027.50     64.28 o 
  -2  -2   5     2902.03     3071.99     38.21 o 
  -1  -2   5       94.48       77.49      6.59 o 
   0  -2   5     1109.78     1046.73     43.90 o 
   1  -2   5     1634.57     1686.67     22.19 o 
   2  -2   5      635.15      539.48     26.95 o 
   3  -2   5      698.34      779.36     19.45 o 
   4  -2   5      859.37      920.00     30.43 o 
   5  -2   5      233.28      237.01     26.42 o 
   6  -2   5      159.76      192.31     26.03 o 
  -6  -1   5      119.91      133.55     26.55 o 
  -5  -1   5      900.76      887.43     55.21 o 
  -4  -1   5      304.80      353.15     26.09 o 
  -3  -1   5      172.24      159.02     14.95 o 
  -2  -1   5      161.74      182.16     12.48 o 
  -1  -1   5      668.60      638.51     15.35 o 
   0  -1   5      114.10      139.42      7.74 o 
   1  -1   5      334.69      332.93      7.99 o 
   2  -1   5       95.57       89.46      7.20 o 
   3  -1   5       19.54       16.28      5.48 o 
   4  -1   5      114.34      111.97     25.90 o 
   5  -1   5      414.55      405.26     31.29 o 
  -6   0   5        2.76        7.62      9.73 o 
  -5   0   5      146.49      200.59     36.02 o 
  -4   0   5      371.92      374.50     37.99 o 
  -3   0   5     1542.06     1655.65     40.66 o 
  -2   0   5       15.56        1.33      7.07 o 
  -1   0   5     5540.39     5492.77     45.83 o 
   0   0   5     2753.29     2878.29     32.79 o 
   1   0   5      443.59      394.77      8.46 o 
   2   0   5      574.31      545.94     13.16 o 
   3   0   5     2283.23     2234.82     34.63 o 
   4   0   5       72.14       72.64     10.52 o 
   5   0   5        2.62        7.01      4.21 o 
  -6   1   5      975.81     1076.06     62.31 o 
  -5   1   5        4.26       18.53     10.12 o 
  -4   1   5        2.88        7.76      9.46 o 
  -3   1   5       81.20      101.22     25.76 o 
  -2   1   5      580.43      541.18     28.52 o 
  -1   1   5      182.06      140.88     12.63 o 
   0   1   5     3228.75     3539.35     29.60 o 
   1   1   5      301.26      272.78     13.52 o 
   2   1   5      122.45      124.51     11.24 o 
   3   1   5      627.05      612.41     24.16 o 
   4   1   5      421.59      417.45     22.41 o 
   5   1   5       13.81       19.32     12.49 o 
   6   1   5      155.67      123.70     26.29 o 
  -7   2   5      217.98      173.78     31.02 o 
  -6   2   5      294.17      357.28     35.49 o 
  -4   2   5      273.10      276.18     27.87 o 
  -3   2   5      642.37      657.12     38.65 o 
  -2   2   5     5086.25     5706.55    102.14 o 
  -1   2   5      451.32      396.44     18.53 o 
   0   2   5       12.93       26.41      4.57 o 
   1   2   5      394.13      382.80      6.96 o 
   2   2   5      505.57      477.97     27.80 o 
   3   2   5       50.26       44.60      8.46 o 
   4   2   5       43.33       52.32     21.69 o 
   5   2   5        0.29       -7.62     12.88 o 
  -7   3   5      532.26      648.05     52.32 o 
  -6   3   5      354.56      354.52     35.36 o 
  -5   3   5      415.95      398.03     34.97 o 
  -4   3   5       22.06       10.78     13.01 o 
  -3   3   5     2761.62     2902.44     84.52 o 
  -2   3   5      730.93      710.49     37.99 o 
  -1   3   5      559.43      577.53     39.57 o 
   0   3   5      503.45      557.16     19.37 o 
   1   3   5      492.01      498.08     14.61 o 
   2   3   5      284.90      280.51     11.58 o 
   3   3   5       92.51       90.04     17.61 o 
   4   3   5       32.67       49.82     21.82 o 
   5   3   5      313.87      360.70     42.46 o 
  -6   4   5      343.90      322.84     33.13 o 
  -5   4   5      386.43      350.45     31.94 o 
  -4   4   5       70.46       55.26     16.96 o 
  -3   4   5     1419.79     1472.78     47.01 o 
  -2   4   5     1423.22     1437.20     53.11 o 
  -1   4   5      175.67      158.25     14.02 o 
   0   4   5      540.72      529.71     22.32 o 
   1   4   5     2343.46     2327.76     66.84 o 
   2   4   5      225.41      244.89     30.76 o 
   3   4   5       51.00       33.13     16.56 o 
   4   4   5      301.46      289.72     38.91 o 
  -6   5   5        4.85        8.61      9.39 o 
  -5   5   5       26.93       30.39     10.84 o 
  -4   5   5      478.36      513.76     73.09 o 
  -3   5   5       14.76       15.75      8.11 o 
  -2   5   5      206.19      200.36     20.72 o 
  -1   5   5       72.02       70.22     12.59 o 
   0   5   5       52.03       66.40     11.23 o 
   1   5   5      467.68      458.04     23.71 o 
   2   5   5      886.06      960.25     62.04 o 
   3   5   5        4.94        6.70     11.70 o 
  -6   6   5       34.47       37.59     24.58 o 
  -5   6   5      320.87      346.83     26.77 o 
  -4   6   5      532.64      576.21     60.47 o 
  -3   6   5      538.66      555.91     29.86 o 
  -2   6   5        5.86        9.39      9.03 o 
  -1   6   5      368.81      379.27     27.74 o 
   0   6   5      462.59      438.56     37.73 o 
   1   6   5        7.58       24.58     16.30 o 
   2   6   5        1.69       -9.46     18.01 o 
   3   6   5       25.04       22.08     21.56 o 
  -5   7   5       81.43       76.03     15.38 o 
  -4   7   5      270.67      226.76     21.77 o 
  -3   7   5      139.87      133.18     18.13 o 
  -2   7   5        2.59       24.08     11.46 o 
  -1   7   5      135.43      139.84     18.46 o 
   0   7   5      118.80       88.47     24.71 o 
   1   7   5       72.83      131.98     30.76 o 
  -3   8   5        0.01        6.51      7.12 o 
  -2   8   5      205.33      209.79     22.59 o 
  -1   8   5       20.77       19.98     12.88 o 
   0  -8   6        0.25        7.71      8.79 o 
   1  -8   6      200.02      261.85     36.94 o 
   2  -8   6       82.00      149.59     34.83 o 
   3  -8   6      106.68      137.63     33.52 o 
   4  -8   6        3.24        5.00     15.38 o 
  -2  -7   6      433.53      373.12     29.74 o 
  -1  -7   6        6.90        7.19     10.30 o 
   0  -7   6      142.23      132.52     35.16 o 
   1  -7   6      205.42      227.89     24.58 o 
   2  -7   6      534.04      507.66     45.09 o 
   3  -7   6       16.37       17.61     26.16 o 
   4  -7   6        3.41       -3.02     11.30 o 
   5  -7   6      347.92      360.44     46.93 o 
  -3  -6   6      570.54      529.06     35.34 o 
  -2  -6   6        4.07       24.72     11.35 o 
  -1  -6   6       12.92       13.02      8.72 o 
   0  -6   6      136.27      126.41     15.74 o 
   1  -6   6      631.46      602.35     28.90 o 
   2  -6   6      304.25      297.61     40.88 o 
   3  -6   6      101.97      102.93     31.15 o 
   4  -6   6      610.81      704.97     54.68 o 
   5  -6   6      146.04      199.02     30.89 o 
  -4  -5   6      143.46      172.85     23.84 o 
  -3  -5   6      559.52      548.24     41.28 o 
  -2  -5   6      147.27      143.47     20.32 o 
  -1  -5   6       25.37       27.37     12.29 o 
   0  -5   6      528.98      515.63     31.29 o 
   1  -5   6      584.53      585.28     25.95 o 
   2  -5   6       83.77       82.84      9.18 o 
   3  -5   6       50.25       61.12     30.23 o 
   4  -5   6      521.34      471.65     41.67 o 
   5  -5   6      356.32      343.09     36.15 o 
   6  -5   6       23.52       16.69     16.96 o 
  -5  -4   6      286.79      238.45     35.75 o 
  -4  -4   6      565.07      576.27     35.93 o 
  -3  -4   6        7.28        4.59     12.03 o 
  -2  -4   6       83.25      110.47     15.34 o 
  -1  -4   6      221.86      217.73     18.44 o 
   0  -4   6      237.54      219.33     15.50 o 
   1  -4   6      116.29      129.33     11.31 o 
   2  -4   6        5.93        6.88      3.34 o 
   3  -4   6      475.12      485.19     38.52 o 
   4  -4   6      199.58      224.39     27.47 o 
   5  -4   6      255.43      222.02     28.39 o 
   6  -4   6       31.44       19.72     16.43 o 
  -5  -3   6      253.66      268.13     27.17 o 
  -4  -3   6      945.42      875.95     47.52 o 
  -3  -3   6        0.01        7.83      8.70 o 
  -2  -3   6      604.21      606.79     16.63 o 
  -1  -3   6     4024.03     4173.60     53.64 o 
   0  -3   6      266.27      249.04     14.71 o 
   1  -3   6      263.23      244.26     11.04 o 
   2  -3   6     1848.65     1903.67     62.97 o 
   3  -3   6     2468.34     2616.01     91.10 o 
   4  -3   6      171.31      156.43     22.61 o 
   5  -3   6        0.30        5.65      5.26 o 
   6  -3   6      176.12      192.05     26.03 o 
  -6  -2   6      530.93      606.65     59.81 o 
  -5  -2   6      569.82      566.94     78.21 o 
  -4  -2   6      127.16      117.76     18.00 o 
  -3  -2   6      197.67      220.66     19.16 o 
  -2  -2   6      704.99      653.53     18.37 o 
  -1  -2   6     1030.28     1035.30     25.07 o 
   0  -2   6      277.08      261.80     12.69 o 
   1  -2   6      406.23      498.46     16.51 o 
   3  -2   6     3175.50     3338.46     47.52 o 
   4  -2   6      580.20      547.63     31.94 o 
   5  -2   6       51.07       36.41     11.70 o 
   6  -2   6     1110.76     1078.03     55.74 o 
  -6  -1   6      506.82      479.66     60.86 o 
  -5  -1   6      711.43      638.59     48.11 o 
  -4  -1   6      114.63      113.84     16.01 o 
  -3  -1   6      547.21      532.62     26.07 o 
  -2  -1   6     4130.17     4249.43     44.98 o 
  -1  -1   6      391.49      363.90     12.61 o 
   0  -1   6       51.05       41.44      8.67 o 
   1  -1   6      453.56      393.39     22.36 o 
   3  -1   6      106.38      107.64     10.04 o 
   4  -1   6       29.63       20.71      7.06 o 
   5  -1   6      484.26      466.13     27.45 o 
  -6   0   6      842.43      761.63     57.05 o 
  -5   0   6        1.36        6.70      7.36 o 
  -4   0   6       10.29       18.93     12.75 o 
  -3   0   6     1336.85     1283.59     37.76 o 
  -2   0   6     1764.90     1885.71     29.47 o 
  -1   0   6       11.28       15.36      5.62 o 
   0   0   6        2.48       18.54      5.23 o 
   1   0   6     4419.31     5102.01     75.58 o 
   2   0   6     1901.34     1958.63     45.24 o 
   3   0   6       37.96       37.10      6.62 o 
   4   0   6      164.63      158.81     15.31 o 
   5   0   6      970.25      973.16     33.81 o 
  -6   1   6      299.58      358.07     39.04 o 
  -5   1   6      178.57      160.63     32.47 o 
  -4   1   6        6.04       16.83     11.57 o 
  -3   1   6     3119.94     3277.07     89.52 o 
  -2   1   6     2269.61     2356.63     42.29 o 
  -1   1   6       24.44       31.29      8.21 o 
   0   1   6     2819.57     2676.57     58.50 o 
   1   1   6    12278.27    13148.25    245.55 o 
   2   1   6       25.17       21.22      4.16 o 
   3   1   6       26.39       25.11     11.44 o 
   4   1   6      842.49      895.37     33.68 o 
   5   1   6      843.11      940.79     53.24 o 
   6   1   6      208.00      239.90     32.21 o 
  -6   2   6       94.35       82.42     20.90 o 
  -5   2   6       83.75      134.47     36.54 o 
  -4   2   6      161.83      144.33     26.16 o 
  -3   2   6       78.23       60.07     14.33 o 
  -2   2   6      351.52      416.96     29.84 o 
  -1   2   6     1099.94     1263.67     82.49 o 
   0   2   6      864.63      853.50     16.69 o 
   1   2   6     2034.84     1994.15     39.96 o 
   2   2   6     1279.68     1320.84     87.02 o 
   3   2   6       44.50       36.31      8.52 o 
   4   2   6     1376.09     1378.26     64.02 o 
   5   2   6      724.20      862.58     56.79 o 
  -6   3   6       56.20       61.65     19.59 o 
  -5   3   6      705.37      662.91     45.22 o 
  -4   3   6     1848.81     1918.79     83.73 o 
  -3   3   6       11.50       35.23     15.51 o 
  -2   3   6      365.31      360.57     29.18 o 
  -1   3   6     1608.65     1625.37     42.26 o 
   0   3   6     2292.43     2317.89     50.66 o 
   1   3   6      260.97      290.24     10.35 o 
   2   3   6       28.82       20.39      3.68 o 
   3   3   6      136.16      159.56     16.69 o 
   4   3   6      321.21      317.45     35.75 o 
   5   3   6       14.99       47.06     22.74 o 
  -6   4   6      138.44      114.63     22.22 o 
  -5   4   6      316.85      330.99     33.65 o 
  -4   4   6      399.93      395.01     35.75 o 
  -3   4   6        8.77       14.68      9.62 o 
  -2   4   6        6.02       11.51      7.89 o 
  -1   4   6     1281.75     1315.69     36.23 o 
   0   4   6     1305.01     1293.12     37.61 o 
   1   4   6        6.87       14.01      5.53 o 
   2   4   6      224.53      245.80     17.11 o 
   3   4   6     1704.63     1710.83     78.08 o 
   4   4   6       94.03      104.77     25.76 o 
  -6   5   6       28.20       27.55     12.16 o 
  -5   5   6      389.09      432.09     27.87 o 
  -4   5   6       15.48       16.15     10.85 o 
  -3   5   6       20.13       24.72      9.48 o 
  -2   5   6      655.91      633.64     32.07 o 
  -1   5   6     1804.81     1841.86     65.40 o 
   0   5   6       81.97       85.20     11.70 o 
   1   5   6      151.45      127.11     26.95 o 
   2   5   6      853.18      859.43     58.10 o 
   3   5   6      368.05      354.92     40.62 o 
  -6   6   6      167.77      149.07     30.43 o 
  -5   6   6       24.43       14.41      9.93 o 
  -4   6   6       16.66       23.40     11.54 o 
  -3   6   6      202.37      214.42     22.33 o 
  -2   6   6      622.14      653.78     31.69 o 
  -1   6   6      447.90      450.51     25.77 o 
   0   6   6       78.65       78.08     22.48 o 
   1   6   6      164.28      175.75     30.37 o 
   2   6   6      902.80      880.85     64.94 o 
  -5   7   6        8.27       11.44      9.86 o 
  -4   7   6       23.89       22.48     23.27 o 
  -3   7   6      562.92      593.55     64.02 o 
  -2   7   6     1145.29     1177.88     44.56 o 
  -1   7   6       99.01       81.29     15.11 o 
   0   7   6       12.13       24.19     17.09 o 
   1   7   6      422.85      396.06     45.61 o 
  -3   8   6      188.17      197.94     29.84 o 
  -2   8   6      111.07      142.36     29.84 o 
  -1   8   6        8.57       27.08     17.09 o 
   0  -8   7       76.65       85.18     29.58 o 
   1  -8   7       26.52       22.61     17.22 o 
   2  -8   7        2.81       12.22     14.59 o 
   3  -8   7      195.64      208.61     38.25 o 
  -2  -7   7      249.84      269.81     26.80 o 
  -1  -7   7        7.95       17.72      9.38 o 
   0  -7   7       15.51       10.44      9.26 o 
   1  -7   7        0.89        3.94     13.01 o 
   2  -7   7      417.24      409.08     44.56 o 
   3  -7   7       45.04       37.33     23.79 o 
   4  -7   7       81.91       79.26     34.83 o 
   5  -7   7        0.20        8.02     15.12 o 
  -3  -6   7       90.82       99.30     18.40 o 
  -2  -6   7      370.92      349.85     27.23 o 
  -1  -6   7      612.10      626.37     45.22 o 
   0  -6   7       99.37      118.86     33.85 o 
   1  -6   7      686.19      703.82     31.48 o 
   2  -6   7     1517.45     1560.59     82.03 o 
   3  -6   7      237.12      211.11     42.72 o 
   4  -6   7        1.10       12.75     14.99 o 
   5  -6   7       68.70       41.28     28.13 o 
  -4  -5   7       48.86       45.27     13.80 o 
  -3  -5   7      236.78      248.52     34.97 o 
  -2  -5   7      222.96      259.26     22.89 o 
  -1  -5   7      278.23      235.38     19.04 o 
   0  -5   7       95.89       94.29     18.01 o 
   1  -5   7     1060.06     1081.68     36.90 o 
   2  -5   7      364.49      324.16     38.78 o 
   3  -5   7      668.63      672.37     50.87 o 
   4  -5   7      102.51      115.68     32.34 o 
   5  -5   7      230.48      229.91     30.50 o 
   6  -5   7       95.76      108.45     26.16 o 
  -4  -4   7      187.50      203.61     36.15 o 
  -3  -4   7      659.23      648.13     65.46 o 
  -2  -4   7      437.74      505.64     29.44 o 
  -1  -4   7      214.31      197.95     11.97 o 
   0  -4   7      816.35      725.35     65.79 o 
   1  -4   7      534.16      512.42     24.25 o 
   2  -4   7      163.57      125.27     24.45 o 
   3  -4   7       81.46       78.08     39.57 o 
   4  -4   7        1.40        6.44     13.67 o 
   5  -4   7      112.25       92.54     25.90 o 
   6  -4   7       98.57      106.61     22.35 o 
  -5  -3   7       70.56       51.86     15.61 o 
  -4  -3   7      527.58      488.10     31.77 o 
  -3  -3   7      233.48      187.19     23.92 o 
  -2  -3   7       14.05        8.99      4.26 o 
  -1  -3   7      159.71      143.32     11.35 o 
   0  -3   7     1317.77     1315.15     31.18 o 
   1  -3   7        4.94       14.83     11.63 o 
   2  -3   7       77.88       66.91     13.93 o 
   3  -3   7       60.47       65.86     24.58 o 
   4  -3   7      479.37      500.83     37.46 o 
   5  -3   7       76.73       67.57     16.83 o 
   6  -3   7      185.32      194.81     26.03 o 
  -6  -2   7       80.89       79.92     28.79 o 
  -5  -2   7       86.00      119.63     18.24 o 
  -4  -2   7      271.29      294.93     26.03 o 
  -3  -2   7      185.61      202.51     18.57 o 
  -2  -2   7      331.22      342.55     13.13 o 
  -1  -2   7     2122.33     2193.16     37.34 o 
   0  -2   7     3483.10     3725.98     77.42 o 
   1  -2   7     1069.74      998.83     13.61 o 
   2  -2   7        0.54       11.44      5.26 o 
   3  -2   7     1521.33     1480.19     34.57 o 
   4  -2   7      429.64      432.47     31.81 o 
   5  -2   7       90.76       74.80     21.82 o 
  -6  -1   7      403.76      350.71     42.59 o 
  -5  -1   7      504.02      531.72     49.16 o 
  -4  -1   7       29.19       24.23     15.38 o 
  -3  -1   7      171.48      185.39     17.51 o 
  -2  -1   7      372.11      354.79     14.03 o 
  -1  -1   7      708.43      655.93     16.73 o 
   0  -1   7        8.85       15.88      5.64 o 
   1  -1   7     1342.09     1426.94     23.29 o 
   2  -1   7      437.57      516.26     23.06 o 
   3  -1   7      636.67      698.66     45.09 o 
   4  -1   7      394.63      401.22     16.96 o 
   5  -1   7      251.66      261.14     20.05 o 
  -6   0   7      646.92      730.34     55.74 o 
  -5   0   7      790.05      775.17     51.40 o 
  -4   0   7      487.76      447.06     43.51 o 
  -3   0   7      166.55      140.25     31.55 o 
  -2   0   7     6031.95     6219.96     54.55 o 
  -1   0   7     6112.16     6521.55     88.86 o 
   0   0   7       28.34       64.44     10.01 o 
   1   0   7     1180.00     1274.98     33.79 o 
   2   0   7     2002.28     2020.01     49.16 o 
   3   0   7       16.70       20.64      5.92 o 
   4   0   7        7.65        4.96      3.81 o 
   5   0   7        0.36        5.49      4.55 o 
  -6   1   7      261.69      250.55     34.05 o 
  -5   1   7      631.65      637.67     50.21 o 
  -4   1   7      129.74      131.19     22.08 o 
  -3   1   7      227.68      224.78     24.06 o 
  -2   1   7     4615.04     4665.61     63.87 o 
  -1   1   7      259.61      221.47     15.16 o 
   0   1   7      727.74      743.73     23.70 o 
   1   1   7      310.52      288.10     20.57 o 
   2   1   7     1727.59     1785.31     51.92 o 
   3   1   7      651.31      755.23     20.89 o 
   4   1   7       93.29       99.94     12.36 o 
   5   1   7      339.41      330.20     33.26 o 
  -6   2   7      125.79       69.27     22.87 o 
  -5   2   7      125.87      131.85     35.36 o 
  -4   2   7       18.57       18.27     22.22 o 
  -3   2   7     1299.09     1300.58     55.47 o 
  -2   2   7     1246.91     1253.91     50.74 o 
  -1   2   7      406.85      357.74     19.98 o 
   0   2   7      127.66      109.08      7.05 o 
   1   2   7     1591.70     1588.32     54.82 o 
   2   2   7      821.02      746.58     28.90 o 
   3   2   7      351.75      361.84     37.79 o 
   4   2   7        0.94       -3.68     10.91 o 
   5   2   7      654.89      745.72     52.71 o 
  -6   3   7      248.11      189.42     31.94 o 
  -5   3   7      300.04      265.66     30.50 o 
  -4   3   7      455.43      487.81     39.96 o 
  -3   3   7     1074.45     1165.05     57.44 o 
  -2   3   7        9.25       -0.26     11.83 o 
  -1   3   7      151.11      153.28     10.76 o 
   0   3   7       10.34       15.82      5.08 o 
   1   3   7     1154.07     1105.79     31.67 o 
   2   3   7      771.25      898.52     34.98 o 
   3   3   7      542.62      514.12     26.34 o 
   4   3   7      244.43      231.35     32.47 o 
   5   3   7      278.96      255.41     37.07 o 
  -6   4   7        1.02       21.95     16.04 o 
  -5   4   7       56.43       47.19     15.25 o 
  -4   4   7      959.58      996.53     59.42 o 
  -3   4   7      793.67      825.85     51.92 o 
  -2   4   7      293.54      279.58     20.69 o 
  -1   4   7      131.86      131.45     21.30 o 
   0   4   7     1018.32     1010.35     31.78 o 
   1   4   7      200.36      192.25     31.15 o 
   2   4   7      108.08      132.21     14.21 o 
   3   4   7       43.99       94.78     27.74 o 
   4   4   7      181.51      205.59     32.60 o 
  -6   5   7       93.11       90.81     21.76 o 
  -5   5   7       96.03       94.66     32.67 o 
  -4   5   7      237.65      233.80     21.73 o 
  -3   5   7      254.02      254.00     20.63 o 
  -2   5   7        0.36        6.51      5.44 o 
  -1   5   7        9.32       18.45      8.15 o 
   0   5   7      534.30      550.21     26.54 o 
   1   5   7       94.42       96.88     27.08 o 
   2   5   7       29.41       45.09     22.35 o 
   3   5   7      171.34      151.30     31.68 o 
  -5   6   7      246.31      297.79     27.93 o 
  -4   6   7      205.92      199.31     24.12 o 
  -3   6   7       16.48       16.74      7.83 o 
  -2   6   7      194.83      182.92     27.74 o 
  -1   6   7      567.16      576.71     29.05 o 
   0   6   7        3.33       20.37     18.40 o 
   1   6   7        8.41       25.11     23.00 o 
   2   6   7      169.44      194.28     41.28 o 
  -5   7   7      156.52      169.31     32.60 o 
  -4   7   7       48.10       39.13     15.22 o 
  -3   7   7      237.90      247.28     23.60 o 
  -2   7   7      179.97      169.52     20.14 o 
  -1   7   7      216.23      222.02     33.26 o 
   0   7   7      153.24      212.82     35.89 o 
   1   7   7        1.58       27.21     21.16 o 
  -3   8   7       56.39       33.73     13.62 o 
  -2   8   7      255.12      247.00     35.89 o 
   0  -8   8       29.14       30.50     16.83 o 
   1  -8   8      142.46      130.53     30.50 o 
   2  -8   8      275.74      252.12     39.83 o 
   3  -8   8       90.54       60.86     20.37 o 
  -2  -7   8        8.11       41.14     14.05 o 
  -1  -7   8       10.38        9.51      7.90 o 
   0  -7   8      101.28      100.02     16.16 o 
   1  -7   8      224.94      246.87     35.62 o 
   2  -7   8       33.75       46.01     21.03 o 
   3  -7   8        4.60       22.87     15.38 o 
   4  -7   8      134.73      158.92     49.56 o 
  -3  -6   8      173.41      147.03     30.30 o 
  -2  -6   8       45.04       26.42     14.00 o 
  -1  -6   8      103.37      109.86     30.63 o 
   0  -6   8      340.44      306.96     48.70 o 
   1  -6   8       43.60       21.69     17.35 o 
   2  -6   8      122.50      119.09     28.39 o 
   3  -6   8       67.10      134.47     26.55 o 
   4  -6   8      358.28      330.20     43.77 o 
   5  -6   8       28.07       21.03     10.91 o 
  -4  -5   8      475.68      468.07     35.74 o 
  -3  -5   8       56.01       46.33     13.69 o 
  -2  -5   8       27.05       24.41     11.22 o 
  -1  -5   8      828.24      844.55     27.58 o 
   0  -5   8     1822.98     1772.68     58.07 o 
   1  -5   8        1.22        4.67      7.30 o 
   2  -5   8      286.08      282.36     32.07 o 
   3  -5   8     1478.16     1584.91     78.61 o 
   4  -5   8      407.23      504.51     45.61 o 
   5  -5   8        2.38        7.89     12.75 o 
   6  -5   8       60.25       54.42     20.77 o 
  -4  -4   8       49.66       35.97     13.29 o 
  -3  -4   8      277.89      298.26     33.52 o 
  -2  -4   8      182.42      194.18     27.67 o 
  -1  -4   8      589.83      539.16     20.83 o 
   0  -4   8      171.51      169.56     13.74 o 
   1  -4   8      213.22      206.38     21.16 o 
   2  -4   8        8.74        6.84      6.44 o 
   3  -4   8     1364.00     1357.36     72.56 o 
   4  -4   8      800.59      755.05     49.16 o 
   5  -4   8        7.21        7.36     11.17 o 
   6  -4   8      163.33      142.10     27.34 o 
  -5  -3   8      776.75      736.92     42.10 o 
  -4  -3   8       11.24       14.48      9.25 o 
  -3  -3   8      312.50      320.04     23.44 o 
  -2  -3   8     1535.98     1533.52     36.83 o 
  -1  -3   8     2643.32     2771.59     44.23 o 
   0  -3   8       54.22       52.40     10.38 o 
   1  -3   8      386.17      370.38     13.52 o 
   2  -3   8     1498.67     1536.93     59.94 o 
   3  -3   8      502.37      567.74     39.57 o 
   4  -3   8      221.59      227.80     33.91 o 
   5  -3   8       39.19       42.98     14.07 o 
   6  -3   8      407.78      369.90     37.20 o 
  -5  -2   8      385.48      368.31     29.78 o 
  -4  -2   8        0.73        1.77      9.20 o 
  -3  -2   8       28.44       32.15     13.71 o 
  -2  -2   8     2145.96     2208.15     37.65 o 
  -1  -2   8      862.97      840.92     31.33 o 
   0  -2   8      306.70      392.67     14.28 o 
   1  -2   8      674.52      682.10     19.06 o 
   2  -2   8     3862.44     4287.67     95.96 o 
   3  -2   8      413.49      396.84     15.58 o 
   4  -2   8      270.54      273.02     27.34 o 
   5  -2   8      515.66      519.89     35.23 o 
   6  -2   8      564.76      607.30     45.61 o 
  -6  -1   8       93.51       82.29     20.77 o 
  -5  -1   8        8.48       -2.89     12.36 o 
  -4  -1   8       48.84       57.66     25.70 o 
  -3  -1   8      376.09      383.93     31.61 o 
  -2  -1   8     1953.36     1931.29     32.33 o 
  -1  -1   8       93.21      103.52      8.59 o 
   0  -1   8      235.88      205.45     11.53 o 
   1  -1   8     3214.10     3139.84     51.00 o 
   2  -1   8     1530.67     1649.71     51.87 o 
   3  -1   8      293.40      281.76     23.10 o 
   4  -1   8       37.03       54.66      8.11 o 
   5  -1   8      619.10      664.22     46.80 o 
  -6   0   8       40.71       18.93     19.45 o 
  -5   0   8      177.46      201.12     32.34 o 
  -4   0   8      502.64      505.00     29.88 o 
  -3   0   8      696.83      667.49     47.65 o 
  -2   0   8        6.55       16.50      5.76 o 
  -1   0   8      156.25      130.63      9.56 o 
   0   0   8       64.69       48.46      6.92 o 
   1   0   8     2001.07     2019.18     43.26 o 
   2   0   8      272.42      268.46     11.41 o 
   3   0   8        5.65        7.28      3.40 o 
   4   0   8      161.51      179.66     15.06 o 
   5   0   8      785.29      796.08     53.37 o 
  -6   1   8       36.39       22.87     24.06 o 
  -5   1   8      188.77      219.65     31.42 o 
  -4   1   8     1623.22     1586.48     75.85 o 
  -3   1   8     1625.17     1622.76     62.31 o 
  -2   1   8      601.78      631.52     43.84 o 
  -1   1   8      631.82      570.54     17.50 o 
   0   1   8     2796.45     2704.05     46.09 o 
   1   1   8      139.62      131.73     13.97 o 
   2   1   8      748.53      787.04     29.45 o 
   3   1   8       79.46       74.00     10.16 o 
   4   1   8      369.44      370.17     21.05 o 
   5   1   8       79.35       71.64     18.40 o 
  -6   2   8       31.94       21.69     21.16 o 
  -5   2   8      651.69      641.48     51.27 o 
  -4   2   8      527.05      543.94     43.51 o 
  -3   2   8       94.90       83.47     18.27 o 
  -2   2   8        3.52       12.09      8.22 o 
  -1   2   8      623.66      629.19     25.60 o 
   0   2   8     1622.76     1625.81     30.57 o 
   1   2   8       99.92      101.16     19.19 o 
   2   2   8      618.51      636.52     30.30 o 
   3   2   8      630.41      665.00     31.68 o 
   4   2   8      949.98      941.06     53.63 o 
   5   2   8       15.28       31.68     16.43 o 
  -6   3   8      190.33      208.35     31.42 o 
  -5   3   8      226.35      209.01     32.07 o 
  -4   3   8      515.13      493.20     40.36 o 
  -3   3   8      282.89      270.26     27.74 o 
  -2   3   8      183.25      157.08     22.87 o 
  -1   3   8     2206.41     2202.84     45.98 o 
   0   3   8      313.21      296.71     11.77 o 
   1   3   8     1079.26     1101.45     38.31 o 
   2   3   8      560.50      539.46     27.41 o 
   3   3   8      995.79     1007.28     35.37 o 
   4   3   8       20.38       22.87     15.51 o 
  -6   4   8      344.83      333.23     37.99 o 
  -5   4   8      364.63      374.37     35.75 o 
  -4   4   8       10.58       17.22     15.12 o 
  -3   4   8       38.06       27.81     10.48 o 
  -2   4   8     1816.26     1906.96     61.85 o 
  -1   4   8      923.51      883.70     73.88 o 
   0   4   8       83.00       84.90      8.56 o 
   1   4   8      718.64      707.70     33.22 o 
   2   4   8      670.41      700.98     30.04 o 
   3   4   8      851.27      885.59     57.18 o 
   4   4   8      101.39      114.23     27.87 o 
  -6   5   8       86.59       86.87     41.14 o 
  -5   5   8      434.27      366.99     36.74 o 
  -4   5   8       49.01       43.11     12.49 o 
  -3   5   8      277.37      257.96     46.99 o 
  -2   5   8      929.00      957.29     40.66 o 
  -1   5   8      347.58      327.80     21.92 o 
   0   5   8      337.94      360.18     42.46 o 
   1   5   8       27.30       26.29     15.38 o 
   2   5   8      502.61      465.07     44.82 o 
   3   5   8       66.81      107.92     31.55 o 
  -5   6   8        2.23       16.94      9.05 o 
  -4   6   8       10.18       17.94     10.61 o 
  -3   6   8      732.53      827.20     37.81 o 
  -2   6   8       83.80       80.60     17.43 o 
  -1   6   8        0.33        3.42      3.94 o 
   0   6   8      122.73      168.78     30.37 o 
   1   6   8      159.76      184.82     37.07 o 
   2   6   8       99.09       50.61     20.24 o 
  -4   7   8       41.99       68.76     15.42 o 
  -3   7   8       44.27       51.84     25.96 o 
  -2   7   8       88.06       93.56     15.39 o 
  -1   7   8      115.28      135.39     29.45 o 
   0   7   8       80.89       91.62     26.82 o 
   1   7   8      314.91      320.35     42.59 o 
   1  -8   9        4.63       15.64     17.48 o 
   2  -8   9      704.48      701.55     62.31 o 
  -1  -7   9       16.85       18.31      8.92 o 
   0  -7   9        0.01        4.73     14.85 o 
   1  -7   9        1.07       15.25     15.38 o 
   2  -7   9      381.82      457.45     46.53 o 
   3  -7   9       17.96       39.30     20.11 o 
   4  -7   9      271.55      201.78     35.10 o 
  -3  -6   9      348.11      322.50     29.00 o 
  -2  -6   9      256.21      276.57     25.38 o 
  -1  -6   9        4.82       13.35     10.36 o 
   0  -6   9       48.42       70.37     12.79 o 
   1  -6   9      983.58     1049.11     63.10 o 
   2  -6   9       14.64       44.30     21.82 o 
   3  -6   9       13.11       78.61     21.03 o 
   4  -6   9       18.92       14.72     13.28 o 
   5  -6   9       24.60       50.87     13.41 o 
  -4  -5   9       37.13       45.51     14.97 o 
  -3  -5   9      282.26      319.42     27.91 o 
  -2  -5   9       24.11       30.47     18.07 o 
  -1  -5   9       85.53       90.56     10.27 o 
   0  -5   9      105.00      120.81     14.83 o 
   1  -5   9      516.09      514.63     44.82 o 
   2  -5   9        6.17       37.07     18.80 o 
   3  -5   9       48.09       34.57     16.30 o 
   4  -5   9      119.90      136.31     31.55 o 
   5  -5   9      556.67      550.52     48.24 o 
  -4  -4   9      117.09      117.85     19.77 o 
  -3  -4   9        9.23       16.14     10.12 o 
  -2  -4   9       75.95       85.34     14.11 o 
  -1  -4   9       63.74       59.25     13.28 o 
   0  -4   9     1483.46     1550.46    126.26 o 
   1  -4   9       67.19       56.56     19.32 o 
   2  -4   9      144.89      128.82     25.76 o 
   3  -4   9      141.24      130.01     24.45 o 
   4  -4   9      643.37      725.87     49.16 o 
   5  -4   9       95.82      123.83     27.21 o 
   6  -4   9       68.44       46.27     14.59 o 
  -5  -3   9      291.08      306.12     33.22 o 
  -4  -3   9      467.82      493.35     76.77 o 
  -3  -3   9       80.93       76.05     13.68 o 
  -2  -3   9      874.43      917.78     27.36 o 
  -1  -3   9      462.59      464.71     18.85 o 
   0  -3   9      842.98      847.66     22.53 o 
   1  -3   9        2.33        1.78      3.27 o 
   2  -3   9       74.90      105.69     19.06 o 
   3  -3   9      267.56      228.46     23.53 o 
   4  -3   9      645.28      647.40     42.59 o 
   5  -3   9       56.21       49.03     14.33 o 
  -5  -2   9      498.36      520.08     70.19 o 
  -4  -2   9      297.21      354.78     41.74 o 
  -3  -2   9        5.37       11.05      4.92 o 
  -2  -2   9      898.72      941.01     26.24 o 
  -1  -2   9     4345.85     4623.11     62.40 o 
   0  -2   9      441.45      394.83     29.27 o 
   1  -2   9        8.73        6.58      2.82 o 
   2  -2   9     1310.37     1357.63     49.43 o 
   3  -2   9      965.47     1002.71     47.72 o 
   4  -2   9        4.33       15.51     10.25 o 
   5  -2   9        0.91        7.36     10.78 o 
   6  -2   9      175.65      149.99     24.19 o 
  -6  -1   9       18.81        7.49     16.83 o 
  -5  -1   9      465.09      475.96     55.87 o 
  -4  -1   9      205.39      204.88     22.41 o 
  -3  -1   9      324.03      339.28     15.44 o 
  -2  -1   9      212.39      216.34     12.61 o 
  -1  -1   9     3069.00     3206.18     42.04 o 
   0  -1   9        8.12        3.56      3.20 o 
   1  -1   9        3.17        4.60      3.59 o 
   2  -1   9     1266.33     1253.52     51.92 o 
   3  -1   9     1331.77     1340.96     48.54 o 
   4  -1   9      217.61      215.79     14.97 o 
   5  -1   9        4.50        6.84     10.25 o 
  -6   0   9      245.24      235.82     35.62 o 
  -5   0   9       30.93       17.61     12.22 o 
  -4   0   9       60.27       49.43     23.66 o 
  -3   0   9      565.70      530.32     26.81 o 
  -2   0   9     1701.32     1749.23     39.44 o 
  -1   0   9        3.02       17.59      5.59 o 
   0   0   9       48.79       46.81      6.70 o 
   1   0   9     1396.13     1356.07     42.73 o 
   2   0   9     1391.62     1288.10     33.95 o 
   3   0   9      588.64      640.93     34.44 o 
   4   0   9       63.59       47.27      9.32 o 
   5   0   9      292.84      276.70     27.60 o 
  -6   1   9      238.41      225.44     32.99 o 
  -5   1   9       38.09       36.54     22.87 o 
  -4   1   9     1567.01     1652.60     82.81 o 
  -3   1   9      131.95      168.13     23.27 o 
  -2   1   9     1688.51     1610.49     80.65 o 
  -1   1   9        1.27       16.27      7.20 o 
   0   1   9        6.02       10.47      4.94 o 
   1   1   9      664.48      626.61     24.03 o 
   2   1   9     2281.64     2474.79     64.28 o 
   3   1   9      517.35      519.64     28.79 o 
   4   1   9        1.30        8.26      5.11 o 
   5   1   9      856.93      975.37     55.47 o 
  -6   2   9        1.13        8.81     12.22 o 
  -5   2   9      367.41      333.62     38.52 o 
  -4   2   9      197.13      211.11     33.65 o 
  -3   2   9      878.21      832.87     48.90 o 
  -2   2   9        1.78        7.14      7.51 o 
  -1   2   9      162.94      175.48     17.42 o 
   0   2   9      744.99      699.46     17.22 o 
   1   2   9      642.09      646.11     26.58 o 
   2   2   9      225.60      221.94     18.06 o 
   3   2   9       23.27       18.46     10.04 o 
   4   2   9      257.23      292.87     32.34 o 
   5   2   9        5.32        4.47     12.36 o 
  -6   3   9        1.28       10.78     17.75 o 
  -5   3   9      853.25      925.68     58.23 o 
  -4   3   9       74.07      100.82     21.03 o 
  -3   3   9      898.59      920.68     54.68 o 
  -2   3   9        2.22       12.88     12.49 o 
  -1   3   9      924.23      963.11     36.97 o 
   0   3   9      516.03      512.33     16.72 o 
   1   3   9      647.02      618.23     29.65 o 
   2   3   9       46.52       34.04     10.11 o 
   3   3   9      202.74      199.19     19.72 o 
   4   3   9      392.19      393.04     41.41 o 
  -6   4   9      256.51      209.40     32.07 o 
  -4   4   9      341.43      319.43     35.89 o 
  -3   4   9        9.43       -2.37     13.28 o 
  -2   4   9       70.42       83.60     16.63 o 
  -1   4   9      849.79      861.13     36.41 o 
   0   4   9     1105.74     1138.98     43.70 o 
   1   4   9       51.06       87.54     14.14 o 
   2   4   9       41.49       58.95     16.10 o 
   3   4   9      876.46      889.00     59.81 o 
   4   4   9       82.45       29.31     16.69 o 
  -6   5   9      530.52      505.79     50.35 o 
  -5   5   9      140.49      127.41     36.21 o 
  -4   5   9      285.42      306.16     25.00 o 
  -3   5   9      156.06      139.11     19.11 o 
  -2   5   9     1033.97     1133.65     47.06 o 
  -1   5   9      360.08      324.12     21.32 o 
   0   5   9      346.73      360.04     41.01 o 
   1   5   9       46.78       57.05     22.08 o 
   2   5   9      169.40      194.15     38.25 o 
   3   5   9      314.10      301.94     41.80 o 
  -5   6   9      199.45      232.54     25.87 o 
  -4   6   9       24.16       34.53     15.77 o 
  -3   6   9      248.45      225.82     22.68 o 
  -2   6   9      387.13      418.60     26.78 o 
  -1   6   9      598.48      666.46     50.61 o 
   0   6   9       97.06       80.58     24.98 o 
   1   6   9       23.19       14.72     18.14 o 
   2   6   9      330.28      333.23     43.38 o 
  -4   7   9        5.52       11.08      6.98 o 
  -3   7   9      142.31      145.80     22.81 o 
  -2   7   9      312.48      317.59     40.75 o 
  -1   7   9      306.46      263.16     37.07 o 
   0   7   9       33.94       43.25     23.27 o 
   2  -8  10       17.69       23.53     19.72 o 
  -1  -7  10       56.31       86.48     17.65 o 
   0  -7  10      956.68      998.76     66.38 o 
   1  -7  10       58.73       28.39     19.98 o 
   2  -7  10       40.08       30.37     17.09 o 
   3  -7  10      146.76      159.98     29.97 o 
   4  -7  10      413.47      411.97     46.53 o 
  -2  -6  10      381.21      403.16     45.74 o 
  -1  -6  10      515.63      498.67     30.19 o 
   0  -6  10      262.52      266.44     21.41 o 
   1  -6  10       39.62       63.75     28.13 o 
   2  -6  10       67.86       76.64     21.82 o 
   3  -6  10       96.43      146.17     31.68 o 
   4  -6  10      362.02      419.33     41.67 o 
   5  -6  10       18.27       22.22     12.88 o 
  -3  -5  10       14.94       12.97     10.39 o 
  -2  -5  10      250.65      275.31     29.64 o 
  -1  -5  10     1838.62     1611.09    117.71 o 
   0  -5  10      127.76      119.02     22.87 o 
   1  -5  10       16.95       23.14     15.38 o 
   2  -5  10      340.15      342.56     36.02 o 
   3  -5  10      594.17      673.03     50.48 o 
   4  -5  10        3.32        9.73      6.70 o 
   5  -5  10      155.73      134.61     26.16 o 
  -4  -4  10       81.78       68.19     33.72 o 
  -3  -4  10       95.84      122.14     19.42 o 
  -2  -4  10      303.25      274.30     24.91 o 
  -1  -4  10      720.77      724.35     40.32 o 
   0  -4  10      232.51      218.59     12.96 o 
   1  -4  10      225.88      222.88     13.74 o 
   2  -4  10      509.44      501.35     39.17 o 
   4  -4  10       11.94       15.91     14.07 o 
   5  -4  10      200.31      230.30     31.55 o 
  -5  -3  10       23.01       17.79     12.16 o 
  -4  -3  10       57.98       69.18     16.13 o 
  -3  -3  10       31.20       44.69     16.17 o 
  -2  -3  10     1367.22     1390.63     65.16 o 
  -1  -3  10        4.21        9.02      4.24 o 
   0  -3  10       13.99       13.92      5.60 o 
   1  -3  10      886.10      865.90     34.43 o 
   2  -3  10      878.04      880.59     47.19 o 
   3  -3  10        4.14        3.02      9.86 o 
   4  -3  10      210.20      223.73     27.60 o 
   5  -3  10       20.74       28.52     11.44 o 
   6  -3  10      227.83      215.58     32.21 o 
  -5  -2  10        7.74       10.29     12.42 o 
  -4  -2  10      592.39      615.45     34.34 o 
  -3  -2  10     1197.24     1182.67     48.65 o 
  -2  -2  10      358.03      330.83     15.27 o 
  -1  -2  10        1.93        8.31      5.88 o 
   0  -2  10     1676.20     1827.93     56.80 o 
   1  -2  10      467.15      477.56     31.11 o 
   2  -2  10      555.19      566.13     14.31 o 
   3  -2  10       11.86       19.31      8.78 o 
   4  -2  10       70.40       96.86     13.49 o 
   5  -2  10      223.74      245.16     29.84 o 
   6  -2  10      341.81      322.45     36.28 o 
  -6  -1  10        1.71        9.73      9.86 o 
  -5  -1  10      238.97      238.07     24.06 o 
  -4  -1  10      442.32      453.25     29.83 o 
  -3  -1  10     2127.23     2187.10     63.43 o 
  -2  -1  10       84.13       81.18      9.16 o 
  -1  -1  10      172.79      164.12     14.86 o 
   0  -1  10      917.05      889.51     29.25 o 
   1  -1  10      470.06      439.74     15.39 o 
   2  -1  10       42.95       50.00      5.78 o 
   3  -1  10      150.52      171.78      9.86 o 
   4  -1  10       46.15       72.17     18.53 o 
   5  -1  10      216.74      179.30     25.50 o 
  -6   0  10        1.66        9.20     11.57 o 
  -5   0  10      641.25      711.81     52.32 o 
  -4   0  10     1845.03     1883.18     68.68 o 
  -3   0  10      185.58      183.08     12.93 o 
  -2   0  10       19.16        5.96      5.40 o 
  -1   0  10     2642.23     2686.97     71.61 o 
   0   0  10      685.65      678.71     18.08 o 
   1   0  10       72.60       69.01      8.24 o 
   2   0  10      349.52      357.17     13.73 o 
   3   0  10      997.10     1020.36     50.54 o 
   4   0  10      326.13      316.06     19.48 o 
   5   0  10      163.18      126.46     26.29 o 
  -6   1  10      134.12      147.88     35.49 o 
  -5   1  10      334.70      331.78     36.28 o 
  -4   1  10      657.57      604.15     47.06 o 
  -3   1  10        1.84       20.51     14.33 o 
  -2   1  10       56.72       56.46     11.72 o 
  -1   1  10     1398.51     1363.76     35.27 o 
   0   1  10     2163.49     2351.60     37.69 o 
   1   1  10        7.59       10.59      7.84 o 
   2   1  10     1157.50     1207.33     74.80 o 
   3   1  10     1068.09     1212.12     70.46 o 
   4   1  10      667.60      694.26     85.64 o 
  -6   2  10      282.82      263.43     35.36 o 
  -5   2  10      661.54      596.00     46.14 o 
  -4   2  10      131.71      129.74     33.91 o 
  -3   2  10       66.28       70.06     19.32 o 
  -2   2  10     1448.29     1500.35     43.36 o 
  -1   2  10     1366.51     1345.66     39.69 o 
   0   2  10       75.43       83.88     12.23 o 
   1   2  10        1.00       20.73      8.84 o 
   2   2  10      886.11      884.66     36.35 o 
   3   2  10      438.74      438.32     24.35 o 
   4   2  10      465.99      492.15     41.93 o 
   5   2  10       11.46        9.86     12.36 o 
  -6   3  10      290.19      250.28     33.91 o 
  -5   3  10      378.46      344.27     38.78 o 
  -4   3  10        0.35       -5.78     11.30 o 
  -3   3  10      155.82      144.86     24.19 o 
  -2   3  10     1580.22     1597.01    108.05 o 
  -1   3  10      350.64      342.07     20.57 o 
   0   3  10       26.64       15.21     13.00 o 
   1   3  10      534.39      508.23     53.17 o 
   2   3  10       39.67       58.18     13.26 o 
   3   3  10      266.67      258.59     21.34 o 
   4   3  10       14.79       37.99     17.22 o 
  -6   4  10      315.36      352.68     40.36 o 
  -5   4  10      332.53      358.20     39.30 o 
  -4   4  10       47.69       36.41     17.75 o 
  -3   4  10      806.67      953.68     59.42 o 
  -2   4  10      614.98      621.13     31.73 o 
  -1   4  10        0.28        7.88     11.21 o 
   0   4  10       72.30       69.49     14.44 o 
   1   4  10      436.99      439.08     26.63 o 
   2   4  10      149.45      151.34     21.23 o 
   3   4  10        9.54       24.71     16.69 o 
  -5   5  10       72.97       51.74     14.95 o 
  -4   5  10        3.54       10.72     10.01 o 
  -3   5  10      207.76      170.20     21.83 o 
  -2   5  10       11.75       13.14      6.87 o 
  -1   5  10      132.15      117.27     15.22 o 
   0   5  10      186.61      171.15     31.15 o 
   1   5  10      175.15      168.39     29.84 o 
   2   5  10      324.95      358.47     41.28 o 
   3   5  10       22.49       29.18     19.45 o 
  -5   6  10      279.40      282.45     47.59 o 
  -4   6  10      489.84      503.76     42.20 o 
  -3   6  10        2.37       12.16     11.64 o 
  -2   6  10      111.97       79.07     13.98 o 
  -1   6  10      171.78      138.29     27.74 o 
   0   6  10      179.36      127.90     29.31 o 
   1   6  10       39.40       45.61     22.87 o 
  -4   7  10      445.07      407.78     31.35 o 
  -3   7  10       27.66       57.71     20.90 o 
  -2   7  10        3.43        7.89     15.25 o 
  -1   7  10      481.93      567.61     54.42 o 
   0   7  10      390.04      381.08     46.53 o 
  -1  -7  11      125.22      157.87     35.89 o 
   0  -7  11        1.41       20.90     17.09 o 
   1  -7  11      153.47      195.86     35.36 o 
   2  -7  11        5.54       10.78     15.38 o 
   3  -7  11        0.46       19.59     21.56 o 
   4  -7  11       18.13       23.00     17.88 o 
  -2  -6  11        6.28        7.79      7.03 o 
  -1  -6  11      335.06      387.36     38.98 o 
   0  -6  11      106.75      133.80     19.17 o 
   1  -6  11      144.21      171.81     30.23 o 
   2  -6  11        8.12       25.90     20.64 o 
   3  -6  11       11.59       36.28     19.06 o 
   4  -6  11      370.24      334.15     41.01 o 
   5  -6  11      146.23      137.10     29.71 o 
  -3  -5  11      175.92      205.25     23.62 o 
  -2  -5  11      372.17      354.82     27.73 o 
  -1  -5  11      102.03      128.68     19.04 o 
   0  -5  11      767.15      772.08     30.29 o 
   1  -5  11      147.43      187.32     28.13 o 
   2  -5  11        0.14       44.69     21.69 o 
   3  -5  11      191.35      240.29     34.70 o 
   4  -5  11      430.17      468.36     41.54 o 
   5  -5  11      168.94      126.72     25.76 o 
  -4  -4  11       43.29       41.05     40.42 o 
  -3  -4  11       61.46       41.57     14.56 o 
  -2  -4  11      210.44      226.29     24.28 o 
  -1  -4  11      252.11      252.35     15.45 o 
   0  -4  11      491.68      501.68     26.79 o 
   1  -4  11      119.65      113.08     10.00 o 
   2  -4  11      204.56      197.44     28.66 o 
   3  -4  11      730.93      797.25     51.13 o 
   4  -4  11      170.02      204.93     28.92 o 
   5  -4  11        2.09        0.92      5.26 o 
  -5  -3  11       82.06       82.44     30.10 o 
  -4  -3  11      412.06      455.31     55.01 o 
  -3  -3  11       84.10       63.31     14.61 o 
  -2  -3  11      192.40      199.71     12.92 o 
  -1  -3  11      966.39     1010.60     48.58 o 
   0  -3  11      310.36      296.73     17.06 o 
   1  -3  11      365.97      346.40     13.35 o 
   2  -3  11      829.23      829.26     42.98 o 
   3  -3  11      822.84      850.75     50.35 o 
   4  -3  11      195.36      188.63     27.60 o 
   5  -3  11       25.72       38.65     20.77 o 
  -5  -2  11       24.07       21.14     13.40 o 
  -4  -2  11       14.19       29.74      8.82 o 
  -3  -2  11      383.52      398.47     27.23 o 
  -2  -2  11       65.83       59.50      8.72 o 
  -1  -2  11      442.95      421.73     23.45 o 
   0  -2  11      154.13      151.38     11.29 o 
   1  -2  11      294.19      270.87     14.08 o 
   2  -2  11     1753.22     1901.35     35.40 o 
   3  -2  11      835.24      880.98     36.73 o 
   4  -2  11      289.26      249.03     19.37 o 
   5  -2  11      133.10      105.95     22.35 o 
  -5  -1  11       52.94       43.48     13.86 o 
  -4  -1  11      324.73      313.66     26.18 o 
  -3  -1  11      731.47      725.87     26.72 o 
  -2  -1  11      249.74      231.93     15.27 o 
  -1  -1  11       95.60       96.20     11.95 o 
   0  -1  11      320.14      347.14     14.14 o 
   1  -1  11      352.64      317.66     20.74 o 
   2  -1  11      496.60      472.11     16.75 o 
   3  -1  11      994.40      995.68     27.74 o 
   4  -1  11        0.22        8.68      8.94 o 
   5  -1  11      115.39      144.07     24.06 o 
  -6   0  11        4.81       10.52     14.99 o 
  -5   0  11       11.98        9.73     14.85 o 
  -4   0  11     1464.45     1492.18     54.83 o 
  -3   0  11        4.57       12.11      5.89 o 
  -2   0  11      340.38      332.12     15.89 o 
  -1   0  11        6.98       11.18      6.47 o 
   0   0  11      475.15      424.49     15.15 o 
   1   0  11     1137.31     1057.43     30.30 o 
   2   0  11      175.28      165.47      8.26 o 
   3   0  11        8.89       10.21      6.95 o 
   4   0  11      242.49      290.64     30.37 o 
   5   0  11      132.07       91.88     22.35 o 
  -6   1  11       16.87        7.23     12.62 o 
  -5   1  11      137.42      132.50     25.90 o 
  -4   1  11      382.24      390.80     39.30 o 
  -3   1  11      698.19      705.44     32.02 o 
  -2   1  11      204.34      208.19     16.79 o 
  -1   1  11      552.04      555.94     19.20 o 
   0   1  11     3320.53     3337.28     46.70 o 
   1   1  11      563.22      627.54     27.23 o 
   2   1  11      143.09      145.07     21.56 o 
   3   1  11     1229.40     1203.72     60.53 o 
   4   1  11      531.81      525.81     27.19 o 
  -6   2  11        0.80       13.28     14.59 o 
  -5   2  11      844.98      927.65     59.94 o 
  -4   2  11      132.20      135.79     33.78 o 
  -3   2  11      157.40      156.82     25.24 o 
  -2   2  11        3.03       -3.96      9.27 o 
  -1   2  11      964.72      960.93     37.06 o 
   0   2  11     1042.66     1077.14     38.20 o 
   1   2  11      893.30      951.19    103.65 o 
   2   2  11        2.23        7.86     18.86 o 
   3   2  11      597.89      596.21     29.57 o 
   4   2  11      798.06      786.87     50.74 o 
  -6   3  11      229.47      157.22     31.68 o 
  -5   3  11      529.03      570.10     47.85 o 
  -4   3  11      707.74      767.02     50.74 o 
  -3   3  11       52.32       44.17     22.08 o 
  -2   3  11     1655.73     1755.41     58.08 o 
  -1   3  11     2606.31     2696.06     67.83 o 
   0   3  11      142.37      164.46     17.47 o 
   1   3  11       23.79       21.03      8.64 o 
   2   3  11      318.06      316.54     31.42 o 
   3   3  11      266.05      249.71     20.71 o 
   4   3  11       53.39       43.77     19.59 o 
  -6   4  11      543.09      532.25     53.24 o 
  -5   4  11       28.69       25.76     14.99 o 
  -4   4  11      374.65      408.68     41.28 o 
  -3   4  11       17.52       11.30     21.56 o 
  -2   4  11     1373.56     1427.26     52.53 o 
  -1   4  11      999.54     1023.71     33.03 o 
   0   4  11      827.29      884.67     39.50 o 
   1   4  11        0.16        8.91     13.28 o 
   2   4  11      837.49      859.83     37.26 o 
   3   4  11      427.58      434.18     49.69 o 
  -5   5  11      115.22      133.58     19.74 o 
  -4   5  11       14.12       19.12     11.62 o 
  -3   5  11      119.23       94.00     25.76 o 
  -2   5  11      414.67      448.32     25.88 o 
  -1   5  11      333.91      248.18     35.62 o 
   0   5  11      146.46      146.44     29.97 o 
   1   5  11      148.01      157.31     30.17 o 
   2   5  11      504.16      445.75     45.09 o 
  -5   6  11        0.90       17.15      9.55 o 
  -4   6  11        6.36        4.64     10.38 o 
  -3   6  11      200.93      193.58     22.68 o 
  -2   6  11       72.29       85.97     24.45 o 
  -1   6  11       85.78       91.75     27.87 o 
   0   6  11        6.56       19.32     19.19 o 
   1   6  11      608.44      605.99     56.13 o 
  -3   7  11      473.25      474.41     48.90 o 
  -2   7  11       73.38       69.41     24.06 o 
  -1   7  11       47.12       26.42     16.83 o 
   0  -7  12       84.66       66.25     29.05 o 
   1  -7  12       26.57       19.32     15.25 o 
   2  -7  12       32.98       46.40     20.11 o 
   3  -7  12      119.21      150.64     31.02 o 
  -2  -6  12      158.70      160.17     45.48 o 
  -1  -6  12      473.95      520.35     32.49 o 
   0  -6  12        0.58        8.54      7.82 o 
   1  -6  12       59.54       52.58     21.03 o 
   2  -6  12      235.62      233.98     37.59 o 
   3  -6  12      126.11      160.76     29.45 o 
   4  -6  12       39.58       54.68     21.16 o 
  -3  -5  12       80.40       85.00     17.43 o 
  -2  -5  12      342.06      389.14     45.28 o 
  -1  -5  12       63.58       73.31     15.05 o 
   0  -5  12        0.92        7.16      4.94 o 
   1  -5  12      273.87      329.94     35.49 o 
   2  -5  12      732.99      789.23     55.87 o 
   3  -5  12      150.38      113.18     23.40 o 
   4  -5  12        8.49        6.18     10.91 o 
   5  -5  12       79.78       97.27     20.90 o 
  -4  -4  12      154.61      177.75     32.99 o 
  -3  -4  12      523.45      574.08     35.07 o 
  -2  -4  12      997.86     1110.54     43.35 o 
  -1  -4  12      162.14      171.54     12.82 o 
   0  -4  12      259.99      242.50     17.31 o 
   1  -4  12      730.46      703.50     70.46 o 
   3  -4  12      140.59      127.77     23.53 o 
   4  -4  12       53.64       47.85     15.64 o 
   5  -4  12        7.16       19.19     13.67 o 
  -4  -3  12      730.07      762.53     60.99 o 
  -3  -3  12      921.18      955.83     41.90 o 
  -2  -3  12       14.90       10.22      7.20 o 
  -1  -3  12      108.16       99.82     11.81 o 
   0  -3  12      809.51      851.48     33.45 o 
   1  -3  12      417.81      416.90     20.37 o 
   2  -3  12        1.60       14.88     10.16 o 
   3  -3  12       43.40       63.52     13.57 o 
   4  -3  12       51.20       47.38     18.99 o 
   5  -3  12      112.78      100.95     32.86 o 
  -5  -2  12      241.55      289.74     27.63 o 
  -4  -2  12      789.17      787.53     40.68 o 
  -3  -2  12     2227.09     2353.04     86.30 o 
  -2  -2  12      305.34      293.53     16.12 o 
  -1  -2  12      619.76      624.65     22.83 o 
   0  -2  12     2382.84     2365.72     96.16 o 
   1  -2  12      144.30      147.35      9.78 o 
   2  -2  12        1.79        0.45      6.22 o 
   3  -2  12      876.47      952.07     73.28 o 
   4  -2  12      515.51      606.65     46.67 o 
   5  -2  12      118.29       91.49     21.69 o 
  -5  -1  12      356.61      337.54     29.40 o 
  -4  -1  12      334.24      303.47     26.63 o 
  -3  -1  12       61.55       45.67      8.63 o 
  -2  -1  12      150.97      142.05     14.41 o 
  -1  -1  12      529.01      475.77     19.57 o 
   0  -1  12     1131.32     1263.37     35.93 o 
   1  -1  12      829.08      864.92     43.10 o 
   2  -1  12       26.96       27.86      5.02 o 
   3  -1  12     1138.55     1155.59     62.97 o 
   4  -1  12     1220.00     1288.61     63.62 o 
   5  -1  12      179.47      152.35     25.37 o 
  -6   0  12      383.84      391.33     47.59 o 
  -5   0  12      417.85      339.14     50.08 o 
  -4   0  12      861.10      903.35     40.06 o 
  -3   0  12      700.04      717.85     27.69 o 
  -2   0  12     1028.34      979.65     29.55 o 
  -1   0  12     1516.27     1541.31     37.41 o 
   0   0  12      112.21      121.78     10.64 o 
   1   0  12        4.32        5.40      3.23 o 
   2   0  12      213.52      200.15     15.69 o 
   3   0  12      243.89      251.17     20.66 o 
   4   0  12      123.32      105.69     26.29 o 
   5   0  12       62.33       29.84     14.33 o 
  -6   1  12      186.29      177.46     32.99 o 
  -5   1  12      511.01      493.47     44.69 o 
  -4   1  12        0.04       10.91     10.52 o 
  -3   1  12       53.85       47.05      9.03 o 
  -2   1  12     1594.51     1691.28     41.11 o 
  -1   1  12     2043.67     2093.66     48.13 o 
   0   1  12       64.18       66.19      9.44 o 
   1   1  12       14.13       18.53      8.55 o 
   2   1  12     1216.79     1250.70     45.98 o 
   3   1  12      153.79      158.22     40.82 o 
   4   1  12       14.05       21.69      9.20 o 
  -6   2  12      141.53      112.00     29.31 o 
  -5   2  12      428.00      434.45     43.12 o 
  -4   2  12       69.14       67.70     39.96 o 
  -3   2  12      374.70      373.06     36.94 o 
  -2   2  12      648.35      686.19     33.51 o 
  -1   2  12       69.78       77.36     17.81 o 
   0   2  12        1.24       -1.47      8.40 o 
   1   2  12      283.23      292.14     27.74 o 
   2   2  12      143.09      178.84     31.55 o 
   3   2  12      106.58      106.60     17.33 o 
   4   2  12       12.95       23.40     14.33 o 
  -6   3  12      107.66      113.05     25.90 o 
  -5   3  12      180.38      223.07     36.54 o 
  -4   3  12       95.44      106.48     24.71 o 
  -3   3  12      227.08      246.08     34.31 o 
  -2   3  12       69.14       64.67     15.34 o 
  -1   3  12      184.58      182.63     19.19 o 
   0   3  12      204.77      202.70     19.25 o 
   1   3  12      764.22      781.13     60.20 o 
   2   3  12      232.59      267.27     22.65 o 
   3   3  12       24.61       20.33      9.20 o 
   4   3  12       69.04       21.16     13.01 o 
  -5   4  12      398.11      330.99     38.91 o 
  -4   4  12      842.74      782.79     59.55 o 
  -3   4  12      599.03      678.16     51.00 o 
  -2   4  12       80.76       78.97     16.13 o 
  -1   4  12      162.85      154.56     18.53 o 
   0   4  12      947.06      972.98     39.31 o 
   1   4  12       62.83       57.67     12.50 o 
   2   4  12       15.18        4.51      7.55 o 
   3   4  12       80.50       56.66     20.11 o 
  -5   5  12       30.00        8.86      9.04 o 
  -4   5  12      352.08      339.73     38.45 o 
  -3   5  12      436.74      383.83     26.95 o 
  -2   5  12        9.83        5.00      5.33 o 
  -1   5  12        6.05        9.20     18.01 o 
   0   5  12     1441.04     1378.66     71.64 o 
   1   5  12      464.70      444.18     57.12 o 
   2   5  12       52.80       70.85     23.00 o 
  -4   6  12      256.77      247.74     46.93 o 
  -3   6  12        5.33       13.84     17.94 o 
  -2   6  12       11.69       24.32     20.24 o 
  -1   6  12      353.03      401.71     44.82 o 
   0   6  12       50.50       25.37     24.45 o 
   1   6  12        1.58       18.01     15.12 o 
  -2   7  12        2.11        0.26     14.59 o 
   0  -7  13      133.26      182.45     34.70 o 
   1  -7  13       73.42       74.32     15.76 o 
   2  -7  13       19.72       17.09     17.22 o 
   3  -7  13       25.03       31.68     19.85 o 
  -2  -6  13       49.34       35.69     12.09 o 
  -1  -6  13       14.24       26.65     12.13 o 
   0  -6  13      127.89       87.64     26.36 o 
   1  -6  13      107.57       89.83     17.05 o 
   2  -6  13       17.19       33.39     17.35 o 
   3  -6  13      507.09      477.30     44.43 o 
   4  -6  13       27.69       49.95     18.40 o 
  -3  -5  13      335.88      316.29     29.93 o 
  -2  -5  13       87.97       79.64     25.57 o 
  -1  -5  13      476.56      476.96     29.05 o 
   0  -5  13      154.75      141.09     17.75 o 
   1  -5  13        5.43       15.92     22.35 o 
   2  -5  13      675.58      662.51     47.72 o 
   3  -5  13      808.19      877.04     55.60 o 
   4  -5  13       31.48       29.45     15.64 o 
  -4  -4  13       39.28       51.46     18.15 o 
  -3  -4  13      125.45      123.06     24.65 o 
  -2  -4  13        3.06        6.32      8.48 o 
  -1  -4  13       14.88       21.53      6.05 o 
   0  -4  13      255.18      266.24     16.03 o 
   1  -4  13        8.22       14.26      8.35 o 
   2  -4  13      539.34      564.51     30.90 o 
   3  -4  13      264.72      301.20     23.40 o 
   4  -4  13      581.97      569.95     31.42 o 
   5  -4  13        9.91        6.57     14.59 o 
  -4  -3  13        3.81       20.16     12.34 o 
  -3  -3  13      705.14      671.76     39.08 o 
  -2  -3  13      890.70      940.99     37.94 o 
  -1  -3  13       39.34       45.47      8.31 o 
   0  -3  13       89.60       77.81      9.11 o 
   1  -3  13      707.84      693.54     33.07 o 
   2  -3  13      364.91      386.13     25.76 o 
   3  -3  13       23.19       10.54     10.19 o 
   4  -3  13       88.82       73.79     15.97 o 
  -5  -2  13       46.87       59.35     15.49 o 
  -4  -2  13      276.68      279.02     29.83 o 
  -3  -2  13      292.70      284.71     29.62 o 
  -2  -2  13       41.59       51.67      9.95 o 
  -1  -2  13      549.22      556.91     24.00 o 
   0  -2  13      456.69      490.25     20.16 o 
   1  -2  13     1254.57     1171.87     44.95 o 
   2  -2  13      178.02      140.60     14.44 o 
   3  -2  13      152.75      154.15     14.64 o 
   4  -2  13      647.48      652.39     49.43 o 
   5  -2  13      302.91      305.62     35.75 o 
  -5  -1  13        5.23       17.58     13.55 o 
  -4  -1  13      267.47      239.36     26.49 o 
  -3  -1  13      435.26      468.84     23.62 o 
  -2  -1  13       32.34       23.53     10.12 o 
  -1  -1  13        1.89       13.66      4.30 o 
   0  -1  13     1141.66     1148.41     30.10 o 
   1  -1  13     2121.01     2112.16     45.90 o 
   2  -1  13       51.33       36.83      5.75 o 
   3  -1  13       24.62       26.68     14.33 o 
   4  -1  13     1130.82     1072.51     59.15 o 
   5  -1  13      210.32      155.11     28.92 o 
  -5   0  13      248.19      213.74     54.68 o 
  -4   0  13      240.27      236.61     24.41 o 
  -3   0  13       47.52       28.92      7.58 o 
  -2   0  13      141.48      145.48     13.38 o 
  -1   0  13      830.82      836.20     26.33 o 
   0   0  13     1718.55     1729.29     49.16 o 
   1   0  13       80.06       91.92      8.07 o 
   2   0  13      539.76      532.79     26.63 o 
   3   0  13     1040.01     1025.25     45.42 o 
   4   0  13      446.23      421.69     38.38 o 
   5   0  13      369.12      304.83     34.97 o 
  -6   1  13       62.42       19.98     23.27 o 
  -5   1  13      617.04      644.64     52.19 o 
  -4   1  13      964.92      913.45     57.71 o 
  -3   1  13      213.20      224.63     19.98 o 
  -2   1  13      658.46      593.94     23.70 o 
  -1   1  13     3294.10     3454.86     50.78 o 
   0   1  13     2522.51     2558.93     53.31 o 
   1   1  13      331.77      311.75     21.28 o 
   2   1  13       80.97       69.43     11.11 o 
   4   1  13      155.95      144.46     24.06 o 
  -6   2  13       39.32       13.67     16.04 o 
  -5   2  13      157.26      123.30     29.97 o 
  -4   2  13      126.52      154.98     33.52 o 
  -3   2  13      336.32      279.79     23.04 o 
  -2   2  13      221.42      265.32     36.48 o 
  -1   2  13     1976.15     1989.87     62.69 o 
   0   2  13      235.48      237.83     19.72 o 
   1   2  13     1139.26     1161.66     45.83 o 
   2   2  13     1065.63     1069.99     39.76 o 
   3   2  13      712.75      725.40     42.85 o 
  -5   3  13      114.68      111.21     27.60 o 
  -4   3  13        1.59        9.60     13.28 o 
  -3   3  13       81.91       92.15     26.95 o 
  -2   3  13      448.85      466.24     29.91 o 
  -1   3  13      395.82      403.87     27.74 o 
   0   3  13       71.37       64.32     13.19 o 
   1   3  13        1.75        7.25      9.74 o 
   2   3  13      309.06      290.36     24.35 o 
   3   3  13      262.83      256.33     33.91 o 
  -5   4  13        2.06       16.17     15.38 o 
  -4   4  13        8.75        7.76     17.88 o 
  -3   4  13      304.55      310.36     39.70 o 
  -2   4  13      498.24      479.75     27.41 o 
  -1   4  13        3.69       15.38      9.24 o 
   0   4  13       76.95       67.40     13.82 o 
   1   4  13      921.93      933.64     79.46 o 
   2   4  13      608.99      619.53     33.97 o 
   3   4  13       61.55       31.94     17.22 o 
  -5   5  13        7.08        6.89      9.72 o 
  -4   5  13       99.67       94.36     17.78 o 
  -3   5  13      608.31      637.40     33.67 o 
  -2   5  13      532.01      546.57     52.45 o 
  -1   5  13      167.70      186.53     31.55 o 
   0   5  13      195.89      208.24     21.99 o 
   1   5  13      618.48      600.40     50.48 o 
   2   5  13       56.79       38.65     22.22 o 
  -4   6  13      385.82      444.30     33.69 o 
  -3   6  13      421.84      451.27     49.03 o 
  -2   6  13       13.31        9.33     14.46 o 
  -1   6  13        1.14       15.25     16.96 o 
   0   6  13      603.70      663.56     58.76 o 
   1  -7  14       15.29        8.46      8.38 o 
   2  -7  14      311.94      298.92     44.96 o 
  -1  -6  14        4.75        0.53     14.85 o 
   0  -6  14      467.70      464.76     40.62 o 
   1  -6  14      120.73      137.37     19.35 o 
   2  -6  14      242.79      254.81     26.61 o 
   3  -6  14        0.22       18.01     12.75 o 
  -3  -5  14      477.20      561.15     90.64 o 
  -2  -5  14      203.00      190.96     22.52 o 
  -1  -5  14       13.33       14.73     11.83 o 
   0  -5  14      248.31      268.29     28.66 o 
   1  -5  14      837.50      848.18     47.26 o 
   2  -5  14       12.96       11.98     10.74 o 
   3  -5  14       41.09       54.16     19.85 o 
   4  -5  14      275.76      233.30     39.63 o 
  -3  -4  14      585.55      655.05     51.92 o 
  -2  -4  14       39.54       51.01     14.04 o 
  -1  -4  14      482.08      448.82     21.92 o 
   0  -4  14      183.02      203.18     23.62 o 
   1  -4  14      913.26      937.12     38.95 o 
   2  -4  14       15.61       13.57      6.78 o 
   3  -4  14      152.84      158.31     24.78 o 
   4  -4  14      191.07      165.63     18.85 o 
   5  -4  14      557.47      513.84     51.13 o 
  -4  -3  14      137.43      135.57     37.13 o 
  -3  -3  14        0.45       15.57     12.29 o 
  -2  -3  14      178.32      181.31     16.51 o 
  -1  -3  14        7.26        9.94      6.44 o 
   0  -3  14      845.54      779.68     55.38 o 
   1  -3  14       74.03       69.22     14.58 o 
   2  -3  14      659.02      631.85     31.78 o 
   3  -3  14      411.29      447.76     39.37 o 
   4  -3  14      839.02      794.36     59.81 o 
   5  -3  14      255.97      247.79     34.97 o 
  -5  -2  14      460.47      481.72     37.16 o 
  -4  -2  14      354.76      295.93     26.86 o 
  -3  -2  14       10.42       10.67      8.90 o 
  -2  -2  14     1044.81     1097.48     41.02 o 
  -1  -2  14      802.07      850.15     30.79 o 
   0  -2  14      963.72      992.92     31.60 o 
   1  -2  14        0.41        7.56      7.23 o 
   2  -2  14      328.71      335.87     21.88 o 
   3  -2  14       35.04       36.15     15.77 o 
   4  -2  14      353.45      351.11     38.12 o 
   5  -2  14        6.31       17.88     14.59 o 
  -5  -1  14       22.40       10.01     13.08 o 
  -4  -1  14      108.79       92.63     17.15 o 
  -3  -1  14       12.03       14.09      6.86 o 
  -2  -1  14       16.41       34.95     10.21 o 
  -1  -1  14     2141.55     2244.39     63.14 o 
   0  -1  14      355.91      377.73     17.57 o 
   1  -1  14      400.28      375.49     17.34 o 
   2  -1  14      663.88      737.70     52.19 o 
   3  -1  14      957.13      992.72     57.71 o 
   4  -1  14        0.47        1.84      8.94 o 
   5  -1  14       16.78        6.70      5.92 o 
  -5   0  14       69.76       65.59     28.26 o 
  -4   0  14       85.98      114.87     17.84 o 
  -3   0  14      290.89      289.68     18.07 o 
  -2   0  14      350.25      333.38     18.44 o 
  -1   0  14      189.23      196.25     13.97 o 
   0   0  14       62.00       60.55      8.81 o 
   1   0  14      186.53      209.36     18.04 o 
   2   0  14       14.51       20.08      9.60 o 
   3   0  14      176.12      153.80     27.34 o 
   4   0  14        5.65        6.57     11.17 o 
  -5   1  14        3.00       -2.76     13.41 o 
  -4   1  14      388.02      396.72     39.83 o 
  -3   1  14      556.03      558.14     30.81 o 
  -2   1  14      513.95      509.49     30.89 o 
  -1   1  14       76.54       71.36      9.37 o 
   0   1  14        8.01       15.58     10.12 o 
   1   1  14      578.04      599.67     32.60 o 
   2   1  14      944.10      997.06     43.71 o 
   3   1  14        0.85       13.37     10.32 o 
  -5   2  14       79.20       92.54     24.06 o 
  -4   2  14      583.32      637.01     51.53 o 
  -3   2  14      712.13      688.76     35.13 o 
  -2   2  14      392.43      369.65     25.77 o 
  -1   2  14      278.39      279.56     27.41 o 
   0   2  14      410.36      439.36     28.01 o 
   1   2  14      668.01      683.47     34.14 o 
   2   2  14      212.77      184.16     18.82 o 
   3   2  14       20.29        8.08      8.90 o 
  -5   3  14      136.77      197.31     33.13 o 
  -4   3  14      349.78      323.37     39.17 o 
  -3   3  14      539.49      551.44     47.85 o 
  -2   3  14       41.88       61.96     15.53 o 
   0   3  14     1069.37     1063.85     59.55 o 
   1   3  14     1037.54     1079.05     41.87 o 
   2   3  14       12.85       24.08     11.07 o 
   3   3  14      256.34      250.07     22.47 o 
  -5   4  14      179.49      141.05     29.71 o 
  -4   4  14      223.93      264.48     36.15 o 
  -3   4  14      390.92      317.85     41.14 o 
  -2   4  14       15.09       23.74      8.74 o 
  -1   4  14      116.93      135.30     40.75 o 
   0   4  14      490.89      437.56     29.67 o 
   1   4  14      103.96       95.30     15.92 o 
   2   4  14      126.19      117.64     18.01 o 
  -4   5  14      243.77      226.89     25.42 o 
  -3   5  14        2.74        4.94      6.18 o 
  -2   5  14       18.82       35.62     21.03 o 
  -1   5  14      598.55      624.79     52.45 o 
   0   5  14      197.41      194.83     21.61 o 
   1   5  14        0.04       19.18      9.50 o 
  -3   6  14       67.07       95.04     31.55 o 
  -2   6  14      131.04      124.09     28.26 o 
  -1   6  14      101.30       81.37     30.76 o 
   0   6  14       18.86       19.59     16.04 o 
  -1  -6  15       15.84       25.37     17.22 o 
   0  -6  15        4.17       34.57     23.92 o 
   1  -6  15        4.68       20.53      8.74 o 
   2  -6  15       79.88       97.05     28.66 o 
   3  -6  15       93.27       85.91     27.54 o 
  -2  -5  15      728.04      841.70     59.15 o 
  -1  -5  15      189.19      178.90     18.97 o 
   0  -5  15      145.31      135.66     18.15 o 
   1  -5  15       92.21      118.76     17.61 o 
   2  -5  15      876.62      851.13     42.52 o 
   3  -5  15      159.65      163.59     22.36 o 
   4  -5  15        0.42       14.82      9.78 o 
  -3  -4  15      186.91      171.08     21.81 o 
  -2  -4  15      225.83      236.29     22.88 o 
  -1  -4  15       34.30       28.83      8.08 o 
   0  -4  15       19.39       17.40     11.24 o 
   1  -4  15      350.77      292.35     23.03 o 
   2  -4  15      315.14      303.18     29.12 o 
   3  -4  15       34.83       26.95      8.90 o 
   4  -4  15       66.46       32.73     13.28 o 
  -4  -3  15      179.36      188.61     41.54 o 
  -3  -3  15      302.92      314.13     28.33 o 
  -2  -3  15       30.29       19.68      7.10 o 
  -1  -3  15       53.79       45.35      9.23 o 
   0  -3  15      140.15      150.94     13.49 o 
   1  -3  15     1170.69     1157.16     51.46 o 
   2  -3  15       37.76       37.77     11.56 o 
   3  -3  15       41.33       60.12     16.23 o 
   4  -3  15      163.88      102.53     31.68 o 
  -4  -2  15      253.89      264.09     25.48 o 
  -3  -2  15      472.56      478.03     31.98 o 
  -2  -2  15        6.21        7.85      6.25 o 
  -1  -2  15      115.69      114.74     12.25 o 
   0  -2  15     1090.21     1110.79     48.82 o 
   1  -2  15      872.27      844.36     35.80 o 
   2  -2  15        0.82       -0.15      5.27 o 
   3  -2  15       72.70       79.53     21.82 o 
   4  -2  15     1022.38     1051.08     63.75 o 
  -5  -1  15       31.89       29.73     21.10 o 
  -4  -1  15      611.33      672.90     40.42 o 
  -3  -1  15      262.39      237.20     17.32 o 
  -2  -1  15        8.07       13.03      5.31 o 
  -1  -1  15      935.07      925.20     31.61 o 
   0  -1  15     2371.92     2427.38     56.08 o 
   1  -1  15        2.33        2.21      3.91 o 
   2  -1  15       22.81       18.01     20.24 o 
   3  -1  15      183.43      114.89     53.11 o 
   4  -1  15      373.25      315.48     43.38 o 
  -5   0  15      151.99      127.51     39.70 o 
  -4   0  15      413.41      419.58     30.25 o 
  -3   0  15       25.73       23.19     10.30 o 
  -2   0  15      117.29      111.47     16.08 o 
  -1   0  15      314.25      305.01     16.91 o 
   0   0  15      897.20      881.16     29.09 o 
   1   0  15        4.20        9.43      7.68 o 
   2   0  15        5.12       10.52      6.38 o 
   3   0  15      842.16      822.23     55.47 o 
   4   0  15      208.96      190.87     29.84 o 
  -5   1  15      382.72      427.74     47.06 o 
  -4   1  15       13.85        5.52      7.49 o 
  -3   1  15       55.76       61.67     15.47 o 
  -2   1  15      275.32      296.07     42.39 o 
  -1   1  15      645.12      671.71     26.80 o 
   0   1  15      221.85      191.48     17.98 o 
   1   1  15        0.74       12.43      6.10 o 
   2   1  15      345.35      335.80     23.32 o 
   3   1  15      342.15      358.07     36.67 o 
   4   1  15      114.89      139.86     25.11 o 
  -5   2  15      163.12      134.34     29.18 o 
  -4   2  15       44.89       20.11     17.22 o 
  -3   2  15      427.68      419.53     37.07 o 
  -2   2  15      122.52      169.91     19.70 o 
  -1   2  15      299.97      243.66     22.35 o 
   0   2  15      128.54      129.13     18.31 o 
   1   2  15      148.20      142.84     18.94 o 
   2   2  15      884.43      880.50     69.14 o 
   3   2  15      370.78      411.69     27.93 o 
  -5   3  15        0.63       14.20     13.54 o 
  -4   3  15      168.02      132.11     29.45 o 
  -3   3  15      365.29      456.79     43.64 o 
  -2   3  15      766.67      756.97     36.79 o 
  -1   3  15       99.02      100.36     19.93 o 
   0   3  15      108.22      111.04     19.33 o 
   1   3  15      705.77      736.07     36.14 o 
   2   3  15      307.13      357.09     51.92 o 
   3   3  15        6.38       23.01     10.48 o 
  -5   4  15       36.31       32.47     24.06 o 
  -4   4  15      413.36      413.94     43.77 o 
  -3   4  15      430.31      498.86     50.74 o 
  -2   4  15      516.82      577.28     35.51 o 
  -1   4  15      143.97      112.53     19.59 o 
   0   4  15      492.51      510.52     32.65 o 
   1   4  15      621.01      587.46     35.02 o 
   2   4  15      112.25      124.40     22.87 o 
  -4   5  15      253.24      156.69     25.11 o 
  -3   5  15      345.39      384.49     45.88 o 
  -2   5  15        0.85       26.03     21.43 o 
  -1   5  15       58.33       28.26     16.56 o 
   0   5  15      324.51      291.51     44.36 o 
   1   5  15      357.89      357.76     29.16 o 
  -2   6  15      270.36      290.11     41.14 o 
  -1   6  15       82.31       44.56     19.45 o 
   0  -6  16      153.69      194.68     37.07 o 
   1  -6  16      173.82      150.90     19.33 o 
   2  -6  16       35.29       30.65     15.90 o 
  -2  -5  16       40.66       17.38     10.57 o 
  -1  -5  16      248.47      231.88     36.41 o 
   0  -5  16      107.83      138.25     17.87 o 
   1  -5  16      327.26      328.01     26.09 o 
   2  -5  16       38.93       41.33     11.58 o 
   3  -5  16       63.01       62.86     16.43 o 
  -3  -4  16        9.44        7.29      7.89 o 
  -2  -4  16       19.48       20.67     25.76 o 
  -1  -4  16      352.78      369.15     31.08 o 
   0  -4  16      783.29      864.23     38.58 o 
   1  -4  16       40.51       21.80      9.92 o 
   2  -4  16        1.14       13.32     10.26 o 
   3  -4  16      266.27      286.30     37.73 o 
   4  -4  16      121.26      108.45     27.87 o 
  -4  -3  16        8.47       24.88     10.60 o 
  -3  -3  16        1.40        9.32      7.72 o 
  -2  -3  16      191.29      192.01     16.26 o 
  -1  -3  16      138.11      131.13     12.91 o 
   0  -3  16      538.58      521.69     29.75 o 
   1  -3  16       44.75       24.93     22.74 o 
   2  -3  16      243.20      197.91     30.43 o 
   3  -3  16      232.79      267.11     36.54 o 
   4  -3  16      139.68      150.91     29.97 o 
  -4  -2  16       39.19       35.28     21.49 o 
  -3  -2  16       61.20       81.05     16.16 o 
  -2  -2  16      280.85      275.13     21.10 o 
  -1  -2  16      684.39      705.30     27.09 o 
   0  -2  16      149.09      143.51     12.18 o 
   1  -2  16       86.28       89.91     23.79 o 
   2  -2  16      461.48      461.26     47.32 o 
   3  -2  16       88.57       88.20     22.22 o 
   4  -2  16        0.28       11.04     13.28 o 
  -4  -1  16       24.60       19.07      9.30 o 
  -3  -1  16      691.34      656.17     26.80 o 
  -2  -1  16      523.17      546.08     23.98 o 
  -1  -1  16       44.01       48.32     14.59 o 
   0  -1  16       65.17       91.44     10.32 o 
   1  -1  16     1017.32     1005.58     31.04 o 
   2  -1  16      358.75      372.53     45.22 o 
   3  -1  16      322.59      299.05     37.73 o 
   4  -1  16       60.47       19.45     22.74 o 
  -5   0  16       49.61       31.29     20.24 o 
  -4   0  16      117.66      102.61     17.68 o 
  -3   0  16      624.79      596.38     25.74 o 
  -2   0  16      723.04      660.93     26.68 o 
  -1   0  16      127.88      123.39     12.06 o 
   0   0  16      171.54      154.59     11.86 o 
   1   0  16      767.08      810.28     35.43 o 
   2   0  16      572.11      658.18     48.11 o 
   3   0  16        0.39       -2.10     11.83 o 
   4   0  16       63.43       30.23     21.03 o 
  -5   1  16       73.36      100.43     32.47 o 
  -4   1  16      534.36      485.32     44.96 o 
  -3   1  16      636.24      609.38     32.26 o 
  -2   1  16      155.79      159.80     20.48 o 
  -1   1  16        1.23        5.83      9.82 o 
   0   1  16     1022.02     1029.13     44.43 o 
   1   1  16      793.79      796.85     34.31 o 
   2   1  16      179.58      191.39     19.71 o 
   3   1  16      105.80       85.97     20.77 o 
  -5   2  16        8.06       19.85     14.46 o 
  -4   2  16      212.52      161.68     30.76 o 
  -3   2  16      450.39      385.38     27.30 o 
  -2   2  16       26.86        6.34     14.66 o 
  -1   2  16        3.37       18.19     10.94 o 
   0   2  16      796.54      790.49     36.66 o 
   1   2  16      672.81      629.20     36.79 o 
   2   2  16        2.79        5.16      7.39 o 
   3   2  16      257.15      276.44     35.10 o 
  -5   3  16      223.93      172.86     31.02 o 
  -4   3  16      100.53       85.05     28.66 o 
  -3   3  16        1.42       10.78     13.80 o 
  -2   3  16       92.10       96.07     31.61 o 
  -1   3  16      406.99      450.51     31.32 o 
   0   3  16      131.42      128.17     20.64 o 
   1   3  16        0.08       -0.23      9.81 o 
   2   3  16        5.74        9.74      9.34 o 
  -4   4  16      201.03      177.06     32.60 o 
  -3   4  16      156.39      141.18     31.81 o 
  -2   4  16      168.71      169.46     22.57 o 
  -1   4  16      825.80      952.17     77.95 o 
   0   4  16       37.39       22.62     11.70 o 
   1   4  16       68.60       26.10     11.07 o 
  -3   5  16       96.38      170.75     35.10 o 
  -2   5  16      463.18      538.69     53.50 o 
  -1   5  16       92.21       79.00     22.08 o 
   0   5  16       16.35       15.29     10.25 o 
   1  -6  17       11.98       12.98      5.65 o 
  -1  -5  17        2.21        6.70     15.12 o 
   0  -5  17      124.68      111.38     19.05 o 
   1  -5  17      221.36      244.59     23.14 o 
   2  -5  17       63.50       40.56     12.47 o 
   3  -5  17        4.16       23.17     11.27 o 
  -2  -4  17       99.26      106.66     44.63 o 
  -1  -4  17      157.77      131.30     19.70 o 
   0  -4  17       43.29       32.68     11.96 o 
   1  -4  17      894.94      920.61     51.66 o 
   2  -4  17       31.57       19.24      9.73 o 
   3  -4  17       25.02       25.90     22.74 o 
  -3  -3  17      191.86      198.20     23.43 o 
  -2  -3  17       29.43       34.96      7.47 o 
  -1  -3  17      126.44      150.61     17.30 o 
   0  -3  17      553.89      568.28     31.65 o 
   1  -3  17      127.81      138.06     37.00 o 
   2  -3  17        7.97       13.23     14.13 o 
   3  -3  17       52.89       54.03     22.35 o 
   4  -3  17      186.38      154.45     29.71 o 
  -4  -2  17      428.17      388.59     35.22 o 
  -3  -2  17      148.93      146.73     27.87 o 
  -2  -2  17      177.75      178.95     16.00 o 
  -1  -2  17      162.37      173.26     16.67 o 
   0  -2  17      454.53      441.03     20.15 o 
   1  -2  17       12.36       28.90      9.03 o 
   2  -2  17      147.85      161.55     34.97 o 
   3  -2  17       36.67       24.19     17.75 o 
   4  -2  17      360.94      313.12     40.49 o 
  -4  -1  17      109.10      116.47     28.66 o 
  -3  -1  17        0.07        9.64      6.91 o 
  -2  -1  17      143.15      170.79     27.15 o 
  -1  -1  17       74.28       75.26     12.23 o 
   0  -1  17       32.75       34.06      7.49 o 
   1  -1  17        1.91       -3.68     12.88 o 
   2  -1  17       60.11       48.77     25.37 o 
   3  -1  17      655.06      588.64     74.01 o 
   4  -1  17       72.94       71.51     23.92 o 
  -4   0  17        8.70       14.85      9.99 o 
  -3   0  17      712.40      678.37     35.31 o 
  -2   0  17      270.50      266.13     18.21 o 
  -1   0  17       36.30       44.02     13.10 o 
   0   0  17       44.83       49.91     11.83 o 
   1   0  17      341.26      320.92     23.14 o 
   2   0  17      128.88      186.13     36.54 o 
   3   0  17      338.10      273.94     35.89 o 
  -5   1  17       29.38       16.96     20.90 o 
  -4   1  17        8.21       11.57     11.44 o 
  -3   1  17      640.80      687.86     35.83 o 
  -2   1  17      345.94      445.81     66.25 o 
  -1   1  17      313.43      320.18     24.58 o 
   0   1  17       48.51       49.65     27.21 o 
   1   1  17      796.86      784.30     35.12 o 
   2   1  17      974.54      980.52     39.47 o 
   3   1  17        3.34        8.15      8.94 o 
  -4   2  17      349.91      324.68     44.56 o 
  -3   2  17      287.33      308.48     25.87 o 
  -2   2  17      564.33      581.14     33.40 o 
  -1   2  17       56.13       66.47     29.05 o 
   0   2  17      343.54      352.13     27.17 o 
   1   2  17      544.42      565.49     32.73 o 
   2   2  17      363.85      317.93     27.27 o 
   3   2  17       59.26       45.88     19.59 o 
  -4   3  17      242.64      211.64     36.02 o 
  -3   3  17      101.84      105.29     26.82 o 
  -2   3  17      108.36      116.47     19.74 o 
  -1   3  17        8.04       17.63     12.69 o 
   0   3  17      373.86      369.80     29.83 o 
   1   3  17      334.58      350.02     27.11 o 
   2   3  17       79.70       57.19     14.91 o 
  -4   4  17      271.89      273.42     40.09 o 
  -3   4  17       72.15       58.23     26.82 o 
  -2   4  17       35.76       31.36     13.06 o 
  -1   4  17      605.65      659.43     43.51 o 
   0   4  17       89.80      108.10     19.22 o 
   1   4  17       84.73       93.87     19.97 o 
  -2   5  17        5.01       22.87     21.56 o 
  -1   5  17      445.90      541.32     55.08 o 
  -1  -5  18      295.36      347.82     44.17 o 
   0  -5  18       98.04      116.62     18.40 o 
   1  -5  18        3.45       17.34      9.90 o 
   2  -5  18      211.56      203.56     22.79 o 
  -2  -4  18       29.91       21.97     10.80 o 
  -1  -4  18      399.66      396.33     29.53 o 
   0  -4  18       31.03       31.17     16.30 o 
   1  -4  18      151.85      185.19     34.24 o 
   2  -4  18      212.17      193.97     20.83 o 
   3  -4  18      461.24      391.33     45.88 o 
  -3  -3  18       84.83       37.06     17.22 o 
  -2  -3  18      621.18      645.21     35.40 o 
  -1  -3  18       54.81       35.65      7.82 o 
   0  -3  18      256.24      295.35     24.91 o 
   1  -3  18      378.27      381.74     26.55 o 
   2  -3  18      350.24      317.45     39.70 o 
   3  -3  18       21.07       18.40     12.36 o 
  -3  -2  18      287.48      258.50     80.84 o 
  -2  -2  18      844.01      886.56     31.65 o 
  -1  -2  18        7.24        9.64      5.28 o 
   0  -2  18      281.36      283.17     32.60 o 
   1  -2  18      621.69      640.35     32.27 o 
   2  -2  18      684.02      635.43     54.03 o 
   3  -2  18       14.15       13.01     13.54 o 
  -4  -1  18       60.38       57.10     15.85 o 
  -3  -1  18      612.83      614.31     27.75 o 
  -2  -1  18      269.53      258.59     18.92 o 
  -1  -1  18       31.99       29.36      7.27 o 
   0  -1  18      161.81      192.10     14.44 o 
   1  -1  18      736.14      654.76     49.82 o 
   2  -1  18      191.63      190.74     31.29 o 
   3  -1  18       48.17       36.15     18.40 o 
  -4   0  18        3.10       15.12     12.62 o 
  -3   0  18      246.15      233.24     34.28 o 
  -2   0  18        0.66       10.53      6.07 o 
  -1   0  18       10.14        8.34      5.63 o 
   0   0  18      224.57      258.63     21.11 o 
   1   0  18      616.68      656.10     55.93 o 
   2   0  18       27.18       17.35     17.88 o 
  -4   1  18      482.18      469.94     46.93 o 
  -3   1  18        0.28       21.77     10.63 o 
  -2   1  18      440.89      414.71     45.09 o 
  -1   1  18      563.69      645.40     35.02 o 
   0   1  18      188.09      201.80     41.87 o 
   1   1  18       39.86       26.82     10.31 o 
   2   1  18       18.24       20.11     13.93 o 
   3   1  18      117.04      102.93     29.18 o 
  -4   2  18      314.34      259.75     36.81 o 
  -3   2  18        0.16        2.15     16.04 o 
  -2   2  18      264.11      312.47     26.98 o 
  -1   2  18      839.03      793.21     40.45 o 
   0   2  18      726.13      801.24     39.49 o 
   1   2  18      104.48       62.31     29.18 o 
   2   2  18      123.72      111.97     17.35 o 
  -4   3  18       22.17        3.55     14.20 o 
  -3   3  18      337.89      348.83     29.69 o 
  -2   3  18      242.88      280.94     27.15 o 
  -1   3  18      163.59      161.28     20.80 o 
   0   3  18        6.48       13.08     11.37 o 
   1   3  18       42.70       30.33     11.81 o 
  -3   4  18      285.15      315.35     43.64 o 
  -2   4  18      207.12      235.16     26.66 o 
  -1   4  18      137.36      125.20     20.59 o 
   0   4  18       77.25       70.42     16.34 o 
   1  -5  19      253.59      205.70     37.00 o 
  -1  -4  19      189.32      192.23     21.68 o 
   0  -4  19      127.99      110.46     22.08 o 
   1  -4  19       48.74       55.96     18.73 o 
   2  -4  19        1.06       11.91      6.21 o 
  -2  -3  19       35.23       22.11     10.28 o 
  -1  -3  19       55.26       67.01     27.54 o 
   0  -3  19        5.96        7.90      8.50 o 
   1  -3  19       42.00       46.27     15.12 o 
   2  -3  19       17.97       -2.10     13.41 o 
   3  -3  19      246.97      255.80     37.99 o 
  -3  -2  19      250.90      254.42     24.65 o 
  -2  -2  19      914.22      923.30     33.21 o 
  -1  -2  19      160.78      143.00     13.97 o 
   0  -2  19       40.22       25.48      8.66 o 
   1  -2  19      102.78      107.79     28.26 o 
   2  -2  19      359.40      341.51     81.63 o 
   3  -2  19      136.67      166.68     31.42 o 
  -3  -1  19       30.99       24.50      8.07 o 
  -2  -1  19      539.66      559.74     31.64 o 
  -1  -1  19      380.57      360.53     20.29 o 
   0  -1  19      442.10      473.51     27.63 o 
   1  -1  19      403.45      437.07     44.17 o 
   2  -1  19     1285.19     1274.29     72.17 o 
   3  -1  19      157.91      110.55     34.31 o 
  -4   0  19       40.24       19.72      9.33 o 
  -3   0  19      510.68      509.92     26.50 o 
  -2   0  19      132.19      153.70     16.05 o 
  -1   0  19      129.15      135.36     21.76 o 
   0   0  19        4.63       11.06      7.27 o 
   1   0  19      343.79      355.05     42.46 o 
   2   0  19      322.95      347.56     45.88 o 
   3   0  19       16.06       20.90     14.46 o 
  -4   1  19       61.68      121.20     26.95 o 
  -3   1  19      359.61      422.84     29.79 o 
  -2   1  19      133.68      146.90     20.07 o 
  -1   1  19      100.62       94.25     15.63 o 
   0   1  19      293.76      301.83     46.34 o 
   1   1  19      670.19      722.17     44.17 o 
   2   1  19        2.81        9.73     14.33 o 
  -4   2  19      603.96      559.72     53.24 o 
  -3   2  19      164.93      146.94     21.57 o 
  -2   2  19        4.35       18.51     17.35 o 
  -1   2  19       77.86       69.55     16.13 o 
   0   2  19      685.67      742.71     38.12 o 
   1   2  19       92.51      114.26     19.52 o 
   2   2  19        1.52        6.84     15.38 o 
  -3   3  19       44.78       61.96     16.37 o 
  -2   3  19       74.51       58.71     16.88 o 
  -1   3  19      149.86      149.52     21.67 o 
   0   3  19      639.14      654.20     64.08 o 
   1   3  19      102.77      114.37     19.77 o 
  -2   4  19        2.46        6.07      9.94 o 
  -1   4  19      364.02      367.04     34.57 o 
   0  -4  20       38.00       37.52     18.47 o 
   1  -4  20      313.02      293.78     43.77 o 
  -2  -3  20      117.19      104.06     23.07 o 
  -1  -3  20       19.50       23.03     13.34 o 
   0  -3  20       53.07       51.02     23.86 o 
   1  -3  20        5.93        5.78      6.84 o 
   2  -3  20      240.60      217.42     35.10 o 
  -2  -2  20        9.71       11.71      5.16 o 
  -1  -2  20       82.80       73.25     15.10 o 
   0  -2  20       50.70       35.00     12.18 o 
   1  -2  20      165.33      156.95     30.89 o 
   2  -2  20       11.92       10.91     24.32 o 
  -3  -1  20      128.95      138.53     16.51 o 
  -2  -1  20      242.25      234.15     18.32 o 
  -1  -1  20      436.96      479.68     24.31 o 
   0  -1  20      193.57      210.58     34.44 o 
   1  -1  20       33.82       16.96     20.90 o 
   2  -1  20      100.99       95.83     26.42 o 
  -3   0  20       17.56       14.36      7.54 o 
  -2   0  20       98.50       87.58     12.94 o 
  -1   0  20      447.20      488.74     30.58 o 
   0   0  20      428.66      402.87     28.13 o 
   1   0  20       28.51       43.77     30.50 o 
   2   0  20       93.77       63.75     26.95 o 
  -3   1  20      442.68      510.47     47.91 o 
  -2   1  20      421.74      439.71     31.43 o 
  -1   1  20       65.82       84.51     17.18 o 
   0   1  20        7.71       16.72     11.67 o 
   1   1  20       63.94       71.77     34.44 o 
   2   1  20        5.83       16.43     15.38 o 
  -3   2  20      135.87      110.75     19.82 o 
  -2   2  20      473.96      474.60     34.27 o 
  -1   2  20      101.56       88.72     17.42 o 
   0   2  20        0.22        5.37      8.87 o 
   1   2  20      101.49       90.05     17.13 o 
  -2   3  20       28.63       17.63     11.15 o 
  -1   3  20       87.02       60.25     15.77 o 
   0   3  20       93.27      102.32     18.91 o 
  -1  -3  21      428.38      395.55     29.59 o 
   0  -3  21      177.59      147.99     19.99 o 
   1  -3  21       29.75        9.86     16.56 o 
  -2  -2  21      515.04      548.88     30.56 o 
  -1  -2  21       19.20       14.40      7.52 o 
   0  -2  21       38.80       14.59     16.04 o 
   1  -2  21      104.76       91.88     25.37 o 
  -2  -1  21      420.02      431.79     25.38 o 
  -1  -1  21       63.27       41.39     12.26 o 
   0  -1  21       22.36       19.72     24.32 o 
   1  -1  21      721.96      799.75     63.89 o 
  -2   0  21        5.55       18.20     10.03 o 
  -1   0  21        1.94       10.97      5.63 o 
   0   0  21      282.05      316.27     40.09 o 
   1   0  21      409.09      397.90     46.14 o 
  -2   1  21        0.06       15.23     11.05 o 
  -1   1  21       70.47       67.32     16.38 o 
   0   1  21      501.02      511.39     34.57 o 
   1   1  21      160.34      178.12     33.91 o 
  -2   2  21       57.45       90.22     18.00 o 
  -1   2  21      142.23      130.35     21.81 o 
   0   2  21      445.31      427.14     83.47 o 
   0  -2  22      219.56      148.41     27.60 o 
  -1  -1  22      285.63      265.93     38.25 o 
   0  -1  22        6.59       19.06     10.12 o 
  -1   0  22      163.77      214.00     39.30 o 
   0   0  22        0.25        7.49     11.57 o 
  -1   1  22       10.78       20.42     11.83 o 
                                                 
